# Supplementary material for: 5′′-(2-Fluoro­benzyl­idene)-1′-(2-fluoro­phen­yl)-1′′-methyl-1′,2′,3′,5′,6′,7′,8′,8a’-octa­hydro­dispiro­[ace­naphthyl­ene-1,3′-indolizine-2′,3′′-piperidine]-2,4′′(1H)-dione
Source: Acta Crystallogr Sect E Struct Rep Online. 2013 Jul 20;69(Pt 8):o1291–2. doi: 10.1107/S1600536813019594 (PMC3793784; doi:10.1107/S1600536813019594)
Supplement: Supplementary file 1 [file e-69-o1291-sup1.cif]

##############################################################################
#                                                                            #
# This CIF contains the data in a paper accepted for publication in          #
# Acta Crystallographica Section E. It conforms to the requirements of       #
# Notes for Authors for Acta Crystallographica Section E, and has been       #
# peer reviewed under the auspices of the IUCr Commission on Journals.       #
#                                                                            #
# Full details of the Crystallographic Information File format               #
# are given in the paper "The Crystallographic Information File (CIF):       #
# a New Standard Archive File for Crystallography" by S. R. Hall, F. H.      #
# Allen and I. D. Brown [Acta Cryst. (1991), A47, 655-685].                  #
#                                                                            #
# The current version of the core CIF dictionary is obtainable from          #
# ftp://ftp.iucr.org/pub/cif_core.dic.                                       #
#                                                                            #
# Software is freely available for graphical display of the structure(s)     #
# in this CIF. For information consult the CIF software page                 #
# http://www.iucr.org/resources/cif/software.                                #
#                                                                            #
# This file may be used for bona fide research purposes within the           #
# scientific community so long as proper attribution is given to the journal # 
# article from which it was obtained.                                        #
#                                                                            #
##############################################################################
data_global
_audit_creation_method     'WinGX routine CIF_UPDATE'
_audit_conform_dict_name     cif_core.dic
_audit_conform_dict_version     2.3
_journal_date_recd_electronic     2013-07-10
_journal_date_accepted     2013-07-15
_journal_name_full     'Acta Crystallographica, Section E'
_journal_year     2013
_journal_volume     69
_journal_issue      8
_journal_page_first     o1291
_journal_page_last     o1292
_journal_paper_category     QO
_journal_paper_doi     10.1107/S1600536813019594
_journal_coeditor_code     TK5239
_publ_contact_author_name     'Dr P. L. Nilantha Lakshman'
_publ_contact_author_address
;
Department of Food Science and Technology
University of Ruhuna
Mapalana
Kamburupitiya 81100
Sri Lanka
;
_publ_contact_author_email     plakshmannilantha@ymail.com
_publ_contact_author_fax     '+94-41-2292384'
_publ_contact_author_phone     '+94-41-2292200'
_publ_section_title
;\
5''-(2-Fluorobenzylidene)-1'-(2-fluorophenyl)-1''-methyl-1',2',3',5',6',7',8',\
8a'-octahydrodispiro[acenaphthylene-1,3'-indolizine-2',3''-piperidine]-2,\
4''(1<i>H</i>)-dione
;
loop_
    _publ_author_name
    _publ_author_address
    'Vishnupriya, R.'
;
Department of Physics
Madura College
Madurai 625 011
India
;
    'Suresh, J.'
;
Department of Physics
Madura College
Madurai 625 011
India
;
    'Sivakumar, S.'
;
Department of Organic Chemistry
School of Chemistry
Madurai Kamaraj University
Madurai 625 021
India
;
    'Kumar, R. Ranjith'
;
Department of Organic Chemistry
School of Chemistry
Madurai Kamaraj University
Madurai 625 021
India
;
    'Lakshman, P. L. Nilantha'
;
Department of Food Science and Technology
University of Ruhuna
Mapalana
Kamburupitiya 81100
Sri Lanka
;
data_I
_audit_creation_method     SHELXL97
_chemical_name_systematic
;\
5''-(2-Fluorobenzylidene)-1'-(2-fluorophenyl)-1''-methyl-\
1',2',3',5',6',7',8',8a'-octahydrodispiro[acenaphthylene-1,3'-\
indolizine-2',3''-piperidine]-2,4''(1<i>H</i>)-dione
;
_chemical_name_common     ?
_chemical_formula_moiety     'C37 H32 F2 N2 O2'
_chemical_formula_sum     'C37 H32 F2 N2 O2'
_chemical_formula_iupac     'C37 H32 F2 N2 O2'
_chemical_formula_weight     574.65
_chemical_melting_point     ?
_symmetry_cell_setting     monoclinic
_symmetry_space_group_name_H-M     'P 21/c'
_symmetry_space_group_name_Hall     '-P 2ybc'
loop_
    _symmetry_equiv_pos_as_xyz
    'x, y, z'
    '-x, y+1/2, -z+1/2'
    '-x, -y, -z'
    'x, -y-1/2, z-1/2'
_cell_length_a     8.5161(3)
_cell_length_b     16.8176(6)
_cell_length_c     20.5195(6)
_cell_angle_alpha     90.00
_cell_angle_beta     99.845(2)
_cell_angle_gamma     90.00
_cell_volume     2895.53(17)
_cell_formula_units_Z     4
_cell_measurement_reflns_used     2000
_cell_measurement_theta_min     2
_cell_measurement_theta_max     26
_cell_measurement_temperature     293(2)
_exptl_crystal_description     block
_exptl_crystal_colour     yellow
_exptl_crystal_size_max     0.30
_exptl_crystal_size_mid     0.30
_exptl_crystal_size_min     0.25
_exptl_crystal_density_diffrn     1.318
_exptl_crystal_density_meas     ?
_exptl_crystal_density_method     'not measured'
_exptl_crystal_F_000     1208
_exptl_absorpt_coefficient_mu     0.090
_exptl_absorpt_correction_type     multi-scan
_exptl_absorpt_process_details     '(SADABS; Sheldrick, 1996)'
_exptl_absorpt_correction_T_min     0.9735
_exptl_absorpt_correction_T_max     0.9778
_exptl_special_details     ?
_diffrn_ambient_temperature     293(2)
_diffrn_radiation_type     MoK\a
_diffrn_radiation_wavelength     0.71073
_diffrn_radiation_source     'fine-focus sealed tube'
_diffrn_radiation_monochromator     graphite
_diffrn_measurement_device_type     'Bruker Kappa APEXII'
_diffrn_measurement_method     '\w and \f'
_diffrn_detector_area_resol_mean     0
_diffrn_reflns_number     27283
_diffrn_reflns_av_R_equivalents     0.0331
_diffrn_reflns_av_sigmaI/netI     0.0270
_diffrn_reflns_theta_min     2.35
_diffrn_reflns_theta_max     26.00
_diffrn_reflns_theta_full     26.00
_diffrn_measured_fraction_theta_max     1.000
_diffrn_measured_fraction_theta_full     1.000
_diffrn_reflns_limit_h_min     -10
_diffrn_reflns_limit_h_max     10
_diffrn_reflns_limit_k_min     -20
_diffrn_reflns_limit_k_max     20
_diffrn_reflns_limit_l_min     -25
_diffrn_reflns_limit_l_max     22
_diffrn_standards_number     0
_diffrn_standards_interval_count     0
_diffrn_standards_interval_time     0
_diffrn_standards_decay_%     0
_refine_special_details
;
Refinement of <i>F</i>^2^ against ALL reflections. The weighted <i>R</i>-factor
<i>wR</i> and goodness of fit <i>S</i> are based on <i>F</i>^2^, conventional
<i>R</i>-factors <i>R</i> are based on <i>F</i>, with <i>F</i> set to zero for
negative <i>F</i>^2^. The threshold expression of <i>F</i>^2^ >
\s(<i>F</i>^2^) is used only for calculating <i>R</i>-factors(gt) <i>etc</i>.
and is not relevant to the choice of reflections for refinement.
<i>R</i>-factors based on <i>F</i>^2^ are statistically about twice as large
as those based on <i>F</i>, and <i>R</i>-factors based on ALL data will be
even larger.
;
_reflns_number_total     5702
_reflns_number_gt     4231
_reflns_threshold_expression     I>2\s(I)
_refine_ls_structure_factor_coef     Fsqd
_refine_ls_matrix_type     full
_refine_ls_R_factor_all     0.0719
_refine_ls_R_factor_gt     0.0522
_refine_ls_wR_factor_gt     0.1310
_refine_ls_wR_factor_ref     0.1460
_refine_ls_goodness_of_fit_ref     1.023
_refine_ls_restrained_S_all     1.043
_refine_ls_number_reflns     5702
_refine_ls_number_parameters     409
_refine_ls_number_restraints     23
_refine_ls_hydrogen_treatment     constr
_refine_ls_weighting_scheme     calc
_refine_ls_weighting_details
       'calc w = 1/[\s^2^(Fo^2^)+(0.0673P)^2^+1.2896P] where P=(Fo^2^+2Fc^2^)/3'
_atom_sites_solution_hydrogens     geom
_atom_sites_solution_primary     direct
_atom_sites_solution_secondary     difmap
_refine_ls_shift/su_max     0.000
_refine_ls_shift/su_mean     0.000
_refine_diff_density_max     0.696
_refine_diff_density_min     -0.448
_refine_ls_extinction_method     none
_refine_ls_extinction_coef     ?
loop_
    _atom_type_symbol
    _atom_type_description
    _atom_type_scat_dispersion_real
    _atom_type_scat_dispersion_imag
    _atom_type_scat_source
    'C' 'C' 0.0033 0.0016
                         'International Tables Vol C Tables 4.2.6.8 and 6.1.1.4'
    'H' 'H' 0.0000 0.0000
                         'International Tables Vol C Tables 4.2.6.8 and 6.1.1.4'
    'N' 'N' 0.0061 0.0033
                         'International Tables Vol C Tables 4.2.6.8 and 6.1.1.4'
    'O' 'O' 0.0106 0.0060
                         'International Tables Vol C Tables 4.2.6.8 and 6.1.1.4'
    'F' 'F' 0.0171 0.0103
                         'International Tables Vol C Tables 4.2.6.8 and 6.1.1.4'
_computing_data_collection     'APEX2 (Bruker, 2004)'
_computing_cell_refinement     'SAINT (Bruker, 2004)'
_computing_data_reduction     'SAINT (Bruker, 2004)'
_computing_structure_solution     'SHELXS97 (Sheldrick, 2008)'
_computing_structure_refinement     'SHELXL97 (Sheldrick, 2008)'
_computing_molecular_graphics     'PLATON (Spek, 2009)'
_computing_publication_material     'SHELXL97 (Sheldrick, 2008)'
loop_
    _atom_site_type_symbol
    _atom_site_label
    _atom_site_fract_x
    _atom_site_fract_y
    _atom_site_fract_z
    _atom_site_U_iso_or_equiv
    _atom_site_adp_type
    _atom_site_calc_flag
    _atom_site_refinement_flags
    _atom_site_occupancy
    _atom_site_symmetry_multiplicity
    _atom_site_disorder_assembly
    _atom_site_disorder_group
    C C1 0.6712(3) 0.02064(19) 0.28763(12) 0.0678(7) Uani d . 1 1 . .
    H H1A 0.7148 0.0582 0.3211 0.102 Uiso calc R 1 1 . .
    H H1B 0.7321 0.0218 0.2524 0.102 Uiso calc R 1 1 . .
    H H1C 0.6754 -0.0318 0.3064 0.102 Uiso calc R 1 1 . .
    C C6 0.4080(2) 0.04033(11) 0.31277(9) 0.0372(4) Uani d . 1 1 . .
    H H6A 0.4646 0.0653 0.3526 0.045 Uiso calc R 1 1 . .
    H H6B 0.3845 -0.0142 0.3232 0.045 Uiso calc R 1 1 . .
    C C5 0.2531(2) 0.08512(10) 0.28843(8) 0.0318(4) Uani d . 1 1 . .
    C C4 0.1667(2) 0.04161(10) 0.22699(9) 0.0328(4) Uani d . 1 1 . .
    C C3 0.2679(2) 0.00480(11) 0.18251(9) 0.0352(4) Uani d . 1 1 . .
    C C2 0.4399(2) -0.01283(14) 0.20876(10) 0.0465(5) Uani d . 1 1 . .
    H H2A 0.4496 -0.0670 0.2252 0.056 Uiso calc R 1 1 . .
    H H2B 0.5009 -0.0085 0.1731 0.056 Uiso calc R 1 1 . .
    C C7 0.1462(2) 0.09501(10) 0.34238(8) 0.0331(4) Uani d . 1 1 . .
    H H7 0.0357 0.0872 0.3205 0.040 Uiso calc R 1 1 . .
    C C8 0.1632(2) 0.18227(11) 0.36217(9) 0.0371(4) Uani d . 1 1 . .
    H H8 0.2630 0.1903 0.3931 0.045 Uiso calc R 1 1 . .
    C C9 0.0260(3) 0.21723(12) 0.39059(11) 0.0500(5) Uani d . 1 1 . .
    H H9A 0.0228 0.1939 0.4336 0.060 Uiso calc R 1 1 . .
    H H9B -0.0737 0.2051 0.3618 0.060 Uiso calc R 1 1 . .
    C C10 0.0457(3) 0.30692(13) 0.39748(13) 0.0624(6) Uani d . 1 1 . .
    H H10A -0.0474 0.3294 0.4120 0.075 Uiso calc R 1 1 . .
    H H10B 0.1379 0.3188 0.4308 0.075 Uiso calc R 1 1 . .
    C C11 0.0666(3) 0.34456(13) 0.33238(12) 0.0570(6) Uani d . 1 1 . .
    H H11A -0.0316 0.3393 0.3009 0.068 Uiso calc R 1 1 . .
    H H11B 0.0888 0.4008 0.3391 0.068 Uiso calc R 1 1 . .
    C C12 0.2009(3) 0.30590(12) 0.30461(11) 0.0499(5) Uani d . 1 1 . .
    H H12A 0.2063 0.3278 0.2613 0.060 Uiso calc R 1 1 . .
    H H12B 0.3015 0.3164 0.3334 0.060 Uiso calc R 1 1 . .
    C C13 0.2847(2) 0.17411(11) 0.26733(9) 0.0347(4) Uani d . 1 1 . .
    C C14 0.4631(2) 0.19945(12) 0.29021(10) 0.0451(5) Uani d . 1 1 . .
    C C15 0.5233(3) 0.23152(13) 0.23229(12) 0.0523(5) Uani d . 1 1 . .
    C C16 0.6665(3) 0.26351(17) 0.22479(16) 0.0771(8) Uani d . 1 1 . .
    H H16 0.7519 0.2644 0.2597 0.093 Uiso calc R 1 1 . .
    C C17 0.6809(4) 0.29505(19) 0.16283(19) 0.0900(10) Uani d . 1 1 . .
    H H17 0.7781 0.3166 0.1571 0.108 Uiso calc R 1 1 . .
    C C18 0.5589(4) 0.29523(16) 0.11125(16) 0.0782(9) Uani d . 1 1 . .
    H H18 0.5735 0.3180 0.0714 0.094 Uiso calc R 1 1 . .
    C C19 0.4094(3) 0.26143(13) 0.11645(12) 0.0575(6) Uani d . 1 1 . .
    C C20 0.2719(4) 0.25647(14) 0.06846(11) 0.0645(7) Uani d . 1 1 . .
    H H20 0.2735 0.2755 0.0260 0.077 Uiso calc R 1 1 . .
    C C21 0.1360(3) 0.22419(14) 0.08309(11) 0.0591(6) Uani d . 1 1 . .
    H H21 0.0466 0.2213 0.0501 0.071 Uiso calc R 1 1 . .
    C C22 0.1254(3) 0.19480(12) 0.14682(10) 0.0460(5) Uani d . 1 1 . .
    H H22 0.0295 0.1753 0.1562 0.055 Uiso calc R 1 1 . .
    C C23 0.2581(2) 0.19573(11) 0.19405(9) 0.0386(4) Uani d . 1 1 . .
    C C24 0.3982(3) 0.22939(12) 0.17870(10) 0.0457(5) Uani d . 1 1 . .
    C C31 0.1995(2) -0.00713(11) 0.11974(9) 0.0383(4) Uani d . 1 1 . .
    H H31 0.0938 0.0090 0.1087 0.046 Uiso calc R 1 1 . .
    C C32 0.2695(2) -0.04237(11) 0.06619(10) 0.0423(5) Uani d D 1 1 A .
    C C37 0.23416(17) -0.01148(8) 0.00325(11) 0.0520(5) Uani d D 1 1 . .
    C C36 0.2894(3) -0.04094(16) -0.05035(12) 0.0742(8) Uani d D 1 1 A .
    H H36 0.2612 -0.0178 -0.0918 0.089 Uiso calc R 1 1 . .
    C C35 0.3877(3) -0.10561(18) -0.04128(14) 0.0871(10) Uani d D 1 1 . .
    H H35 0.4284 -0.1267 -0.0768 0.104 Uiso calc R 1 1 A .
    C C34 0.4265(3) -0.13946(17) 0.02006(14) 0.0829(9) Uani d D 1 1 A .
    H H34 0.4929 -0.1837 0.0258 0.100 Uiso calc R 1 1 . .
    C C33 0.3685(3) -0.10869(14) 0.07303(12) 0.0602(6) Uani d D 1 1 . .
    C C71 0.1764(2) 0.03691(11) 0.39982(9) 0.0381(4) Uani d D 1 1 B .
    C C72 0.09500(17) -0.03280(12) 0.39963(9) 0.0517(5) Uani d D 1 1 . .
    C C73 0.1094(3) -0.08554(14) 0.45142(15) 0.0702(8) Uani d D 1 1 B .
    H H73 0.0499 -0.1322 0.4480 0.084 Uiso calc R 1 1 . .
    C C74 0.2128(4) -0.06792(17) 0.50795(14) 0.0744(8) Uani d D 1 1 . .
    H H74 0.2247 -0.1025 0.5438 0.089 Uiso calc R 1 1 B .
    C C75 0.2982(3) 0.00060(17) 0.51141(12) 0.0733(8) Uani d D 1 1 B .
    H H75 0.3692 0.0129 0.5497 0.088 Uiso calc R 1 1 . .
    C C76 0.2799(3) 0.05192(14) 0.45829(11) 0.0573(6) Uani d D 1 1 . .
    N N2 0.17327(19) 0.22003(9) 0.29931(7) 0.0376(4) Uani d . 1 1 . .
    N N1 0.50577(18) 0.04147(10) 0.26180(8) 0.0425(4) Uani d . 1 1 . .
    O O1 0.02247(15) 0.03953(8) 0.21400(7) 0.0444(3) Uani d . 1 1 . .
    O O2 0.53158(19) 0.20027(10) 0.34713(8) 0.0602(4) Uani d . 1 1 . .
    F F1 0.13693(19) 0.05231(8) -0.00574(10) 0.0724(5) Uani d PD 0.941(3) 1 A 1
    F F1' 0.406(2) -0.1403(13) 0.1341(6) 0.0724(5) Uani d PD 0.059(3) 1 A 2
    F F2 -0.0043(2) -0.05342(10) 0.34383(8) 0.0805(6) Uani d PD 0.863(3) 1 B 1
    F F2' 0.3741(8) 0.1167(3) 0.4695(7) 0.0805(6) Uani d PD 0.137(3) 1 B 2
    H H33 0.396(3) -0.1312(18) 0.1148(8) 0.097 Uiso d PD 0.941(3) 1 A 1
    H H33' 0.167(3) 0.033(3) 0.00(4) 0.097 Uiso d PD 0.059(3) 1 A 2
    H H76 0.342(2) 0.0977(9) 0.464(2) 0.097 Uiso d PD 0.863(3) 1 B 1
    H H76' 0.0232(6) -0.0475(9) 0.3622(4) 0.097 Uiso d PD 0.137(3) 1 B 2
loop_
    _atom_site_aniso_label
    _atom_site_aniso_U_11
    _atom_site_aniso_U_22
    _atom_site_aniso_U_33
    _atom_site_aniso_U_12
    _atom_site_aniso_U_13
    _atom_site_aniso_U_23
    C1 0.0343(11) 0.110(2) 0.0578(14) 0.0101(12) 0.0041(10) -0.0045(14)
    C6 0.0373(10) 0.0413(10) 0.0325(9) 0.0031(8) 0.0047(8) 0.0015(8)
    C5 0.0337(9) 0.0317(9) 0.0302(9) -0.0012(7) 0.0065(7) 0.0000(7)
    C4 0.0344(10) 0.0285(9) 0.0354(10) 0.0002(7) 0.0060(8) 0.0005(7)
    C3 0.0379(10) 0.0314(9) 0.0370(10) -0.0001(7) 0.0087(8) -0.0013(8)
    C2 0.0428(11) 0.0563(13) 0.0413(11) 0.0096(9) 0.0100(9) -0.0044(9)
    C7 0.0348(9) 0.0324(9) 0.0321(9) 0.0007(7) 0.0060(7) -0.0002(7)
    C8 0.0457(10) 0.0335(10) 0.0317(9) 0.0014(8) 0.0050(8) -0.0014(7)
    C9 0.0616(13) 0.0432(12) 0.0475(12) 0.0096(10) 0.0160(10) -0.0018(9)
    C10 0.0838(17) 0.0432(13) 0.0642(15) 0.0152(12) 0.0241(13) -0.0094(11)
    C11 0.0725(15) 0.0312(11) 0.0649(15) 0.0061(10) 0.0052(12) -0.0046(10)
    C12 0.0671(14) 0.0310(10) 0.0508(12) -0.0042(9) 0.0080(11) -0.0013(9)
    C13 0.0385(10) 0.0328(9) 0.0320(9) -0.0037(7) 0.0041(8) 0.0000(7)
    C14 0.0441(11) 0.0422(11) 0.0473(12) -0.0094(9) 0.0028(9) -0.0016(9)
    C15 0.0526(13) 0.0447(12) 0.0613(14) -0.0128(10) 0.0145(11) 0.0022(10)
    C16 0.0623(16) 0.0731(18) 0.098(2) -0.0264(14) 0.0191(15) 0.0128(16)
    C17 0.081(2) 0.081(2) 0.118(3) -0.0280(17) 0.047(2) 0.0140(19)
    C18 0.103(2) 0.0587(16) 0.087(2) -0.0046(15) 0.0547(19) 0.0182(15)
    C19 0.0839(17) 0.0402(12) 0.0560(14) 0.0020(11) 0.0331(13) 0.0073(10)
    C20 0.107(2) 0.0498(14) 0.0410(13) 0.0132(14) 0.0231(14) 0.0126(10)
    C21 0.0861(18) 0.0485(13) 0.0390(12) 0.0135(12) 0.0005(12) 0.0052(10)
    C22 0.0575(13) 0.0395(11) 0.0387(11) 0.0036(9) 0.0016(9) 0.0021(8)
    C23 0.0522(11) 0.0290(9) 0.0347(10) -0.0008(8) 0.0077(9) 0.0012(7)
    C24 0.0591(13) 0.0338(10) 0.0474(12) -0.0035(9) 0.0185(10) 0.0026(9)
    C31 0.0406(10) 0.0352(10) 0.0393(10) 0.0022(8) 0.0073(8) -0.0025(8)
    C32 0.0455(11) 0.0430(11) 0.0387(10) 0.0012(8) 0.0078(9) -0.0056(8)
    C37 0.0636(14) 0.0479(13) 0.0453(12) 0.0069(10) 0.0121(11) -0.0007(10)
    C36 0.100(2) 0.082(2) 0.0441(14) 0.0115(16) 0.0233(14) -0.0010(13)
    C35 0.110(2) 0.097(2) 0.0615(17) 0.0279(19) 0.0363(17) -0.0179(16)
    C34 0.096(2) 0.087(2) 0.0681(18) 0.0404(17) 0.0198(16) -0.0181(15)
    C33 0.0709(16) 0.0585(15) 0.0510(13) 0.0196(12) 0.0096(12) -0.0076(11)
    C71 0.0424(10) 0.0361(10) 0.0395(10) 0.0038(8) 0.0173(8) 0.0028(8)
    C72 0.0491(12) 0.0453(12) 0.0626(14) -0.0007(10) 0.0152(11) 0.0046(10)
    C73 0.0805(18) 0.0481(14) 0.091(2) -0.0039(12) 0.0401(16) 0.0191(13)
    C74 0.096(2) 0.0721(18) 0.0621(17) 0.0162(16) 0.0322(16) 0.0298(14)
    C75 0.097(2) 0.0772(19) 0.0443(13) 0.0044(16) 0.0085(13) 0.0168(13)
    C76 0.0761(16) 0.0577(14) 0.0377(11) 0.0021(12) 0.0083(11) 0.0093(10)
    N2 0.0485(9) 0.0292(8) 0.0350(8) -0.0001(7) 0.0068(7) -0.0005(6)
    N1 0.0315(8) 0.0581(11) 0.0378(9) 0.0023(7) 0.0056(7) 0.0001(8)
    O1 0.0343(7) 0.0511(8) 0.0475(8) -0.0042(6) 0.0058(6) -0.0128(6)
    O2 0.0546(9) 0.0696(11) 0.0504(9) -0.0159(8) -0.0078(7) -0.0063(8)
    F1 0.1051(13) 0.0591(9) 0.0528(9) 0.0272(8) 0.0135(9) 0.0110(7)
    F1' 0.1051(13) 0.0591(9) 0.0528(9) 0.0272(8) 0.0135(9) 0.0110(7)
    F2 0.0798(12) 0.0546(10) 0.0961(13) -0.0212(8) -0.0158(10) 0.0144(9)
    F2' 0.0798(12) 0.0546(10) 0.0961(13) -0.0212(8) -0.0158(10) 0.0144(9)
_geom_special_details
;
All e.s.d.'s (except the e.s.d. in the dihedral angle between two l.s. planes)
are estimated using the full covariance matrix. The cell e.s.d.'s are taken
into account individually in the estimation of e.s.d.'s in distances, angles
and torsion angles; correlations between e.s.d.'s in cell parameters are only
used when they are defined by crystal symmetry. An approximate (isotropic)
treatment of cell e.s.d.'s is used for estimating e.s.d.'s involving l.s.
planes.
;
loop_
    _geom_bond_atom_site_label_1
    _geom_bond_atom_site_label_2
    _geom_bond_site_symmetry_2
    _geom_bond_distance
    _geom_bond_publ_flag
    C1 N1 . 1.460(3) ?
    C1 H1A . 0.9600 ?
    C1 H1B . 0.9600 ?
    C1 H1C . 0.9600 ?
    C6 N1 . 1.444(2) ?
    C6 C5 . 1.527(2) ?
    C6 H6A . 0.9700 ?
    C6 H6B . 0.9700 ?
    C5 C4 . 1.533(2) ?
    C5 C7 . 1.558(2) ?
    C5 C13 . 1.594(2) ?
    C4 O1 . 1.212(2) ?
    C4 C3 . 1.492(2) ?
    C3 C31 . 1.335(3) ?
    C3 C2 . 1.501(3) ?
    C2 N1 . 1.457(3) ?
    C2 H2A . 0.9700 ?
    C2 H2B . 0.9700 ?
    C7 C71 . 1.519(2) ?
    C7 C8 . 1.523(2) ?
    C7 H7 . 0.9800 ?
    C8 N2 . 1.453(2) ?
    C8 C9 . 1.511(3) ?
    C8 H8 . 0.9800 ?
    C9 C10 . 1.522(3) ?
    C9 H9A . 0.9700 ?
    C9 H9B . 0.9700 ?
    C10 C11 . 1.516(3) ?
    C10 H10A . 0.9700 ?
    C10 H10B . 0.9700 ?
    C11 C12 . 1.510(3) ?
    C11 H11A . 0.9700 ?
    C11 H11B . 0.9700 ?
    C12 N2 . 1.464(2) ?
    C12 H12A . 0.9700 ?
    C12 H12B . 0.9700 ?
    C13 N2 . 1.463(2) ?
    C13 C23 . 1.526(3) ?
    C13 C14 . 1.570(3) ?
    C14 O2 . 1.213(2) ?
    C14 C15 . 1.475(3) ?
    C15 C16 . 1.365(3) ?
    C15 C24 . 1.395(3) ?
    C16 C17 . 1.402(4) ?
    C16 H16 . 0.9300 ?
    C17 C18 . 1.350(4) ?
    C17 H17 . 0.9300 ?
    C18 C19 . 1.416(4) ?
    C18 H18 . 0.9300 ?
    C19 C20 . 1.398(4) ?
    C19 C24 . 1.405(3) ?
    C20 C21 . 1.358(4) ?
    C20 H20 . 0.9300 ?
    C21 C22 . 1.415(3) ?
    C21 H21 . 0.9300 ?
    C22 C23 . 1.357(3) ?
    C22 H22 . 0.9300 ?
    C23 C24 . 1.404(3) ?
    C31 C32 . 1.463(3) ?
    C31 H31 . 0.9300 ?
    C32 C37 . 1.377(3) ?
    C32 C33 . 1.390(3) ?
    C37 F1 . 1.3483(10) ?
    C37 C36 . 1.361(3) ?
    C37 H33' . 0.930(2) ?
    C36 C35 . 1.366(4) ?
    C36 H36 . 0.9300 ?
    C35 C34 . 1.369(4) ?
    C35 H35 . 0.9300 ?
    C34 C33 . 1.370(3) ?
    C34 H34 . 0.9300 ?
    C33 F1' . 1.3494(11) ?
    C33 H33 . 0.9298(11) ?
    C71 C72 . 1.362(3) ?
    C71 C76 . 1.385(3) ?
    C72 F2 . 1.3471(10) ?
    C72 C73 . 1.374(3) ?
    C72 H76' . 0.9300(11) ?
    C73 C74 . 1.363(4) ?
    C73 H73 . 0.9300 ?
    C74 C75 . 1.358(4) ?
    C74 H74 . 0.9300 ?
    C75 C76 . 1.378(3) ?
    C75 H75 . 0.9300 ?
    C76 F2' . 1.3485(11) ?
    C76 H76 . 0.9298(11) ?
    F1 H33' . 0.42(15) ?
    F1' H33 . 0.420(4) ?
    F2 H76' . 0.420(2) ?
    F2' H76 . 0.423(10) ?
loop_
    _geom_angle_atom_site_label_1
    _geom_angle_atom_site_label_2
    _geom_angle_atom_site_label_3
    _geom_angle_site_symmetry_1
    _geom_angle_site_symmetry_3
    _geom_angle
    _geom_angle_publ_flag
    N1 C1 H1A . . 109.5 ?
    N1 C1 H1B . . 109.5 ?
    H1A C1 H1B . . 109.5 ?
    N1 C1 H1C . . 109.5 ?
    H1A C1 H1C . . 109.5 ?
    H1B C1 H1C . . 109.5 ?
    N1 C6 C5 . . 109.23(15) ?
    N1 C6 H6A . . 109.8 ?
    C5 C6 H6A . . 109.8 ?
    N1 C6 H6B . . 109.8 ?
    C5 C6 H6B . . 109.8 ?
    H6A C6 H6B . . 108.3 ?
    C6 C5 C4 . . 107.45(14) ?
    C6 C5 C7 . . 113.42(14) ?
    C4 C5 C7 . . 112.26(14) ?
    C6 C5 C13 . . 112.05(14) ?
    C4 C5 C13 . . 107.73(13) ?
    C7 C5 C13 . . 103.84(14) ?
    O1 C4 C3 . . 121.52(16) ?
    O1 C4 C5 . . 121.37(16) ?
    C3 C4 C5 . . 117.06(15) ?
    C31 C3 C4 . . 116.74(17) ?
    C31 C3 C2 . . 123.69(17) ?
    C4 C3 C2 . . 119.49(16) ?
    N1 C2 C3 . . 111.81(16) ?
    N1 C2 H2A . . 109.3 ?
    C3 C2 H2A . . 109.3 ?
    N1 C2 H2B . . 109.3 ?
    C3 C2 H2B . . 109.3 ?
    H2A C2 H2B . . 107.9 ?
    C71 C7 C8 . . 114.66(15) ?
    C71 C7 C5 . . 116.15(14) ?
    C8 C7 C5 . . 104.59(14) ?
    C71 C7 H7 . . 107.0 ?
    C8 C7 H7 . . 107.0 ?
    C5 C7 H7 . . 107.0 ?
    N2 C8 C9 . . 109.84(16) ?
    N2 C8 C7 . . 101.64(14) ?
    C9 C8 C7 . . 115.67(17) ?
    N2 C8 H8 . . 109.8 ?
    C9 C8 H8 . . 109.8 ?
    C7 C8 H8 . . 109.8 ?
    C8 C9 C10 . . 109.95(19) ?
    C8 C9 H9A . . 109.7 ?
    C10 C9 H9A . . 109.7 ?
    C8 C9 H9B . . 109.7 ?
    C10 C9 H9B . . 109.7 ?
    H9A C9 H9B . . 108.2 ?
    C11 C10 C9 . . 111.09(18) ?
    C11 C10 H10A . . 109.4 ?
    C9 C10 H10A . . 109.4 ?
    C11 C10 H10B . . 109.4 ?
    C9 C10 H10B . . 109.4 ?
    H10A C10 H10B . . 108.0 ?
    C12 C11 C10 . . 111.32(18) ?
    C12 C11 H11A . . 109.4 ?
    C10 C11 H11A . . 109.4 ?
    C12 C11 H11B . . 109.4 ?
    C10 C11 H11B . . 109.4 ?
    H11A C11 H11B . . 108.0 ?
    N2 C12 C11 . . 109.28(18) ?
    N2 C12 H12A . . 109.8 ?
    C11 C12 H12A . . 109.8 ?
    N2 C12 H12B . . 109.8 ?
    C11 C12 H12B . . 109.8 ?
    H12A C12 H12B . . 108.3 ?
    N2 C13 C23 . . 108.52(15) ?
    N2 C13 C14 . . 113.04(15) ?
    C23 C13 C14 . . 101.71(15) ?
    N2 C13 C5 . . 102.78(14) ?
    C23 C13 C5 . . 119.21(14) ?
    C14 C13 C5 . . 111.93(15) ?
    O2 C14 C15 . . 126.59(19) ?
    O2 C14 C13 . . 124.88(19) ?
    C15 C14 C13 . . 108.06(17) ?
    C16 C15 C24 . . 119.9(2) ?
    C16 C15 C14 . . 132.5(2) ?
    C24 C15 C14 . . 107.59(18) ?
    C15 C16 C17 . . 118.0(3) ?
    C15 C16 H16 . . 121.0 ?
    C17 C16 H16 . . 121.0 ?
    C18 C17 C16 . . 122.4(3) ?
    C18 C17 H17 . . 118.8 ?
    C16 C17 H17 . . 118.8 ?
    C17 C18 C19 . . 121.4(3) ?
    C17 C18 H18 . . 119.3 ?
    C19 C18 H18 . . 119.3 ?
    C20 C19 C24 . . 116.0(2) ?
    C20 C19 C18 . . 128.8(2) ?
    C24 C19 C18 . . 115.1(3) ?
    C21 C20 C19 . . 120.7(2) ?
    C21 C20 H20 . . 119.6 ?
    C19 C20 H20 . . 119.6 ?
    C20 C21 C22 . . 122.4(2) ?
    C20 C21 H21 . . 118.8 ?
    C22 C21 H21 . . 118.8 ?
    C23 C22 C21 . . 118.6(2) ?
    C23 C22 H22 . . 120.7 ?
    C21 C22 H22 . . 120.7 ?
    C22 C23 C24 . . 118.69(18) ?
    C22 C23 C13 . . 131.77(19) ?
    C24 C23 C13 . . 109.18(17) ?
    C15 C24 C23 . . 113.42(18) ?
    C15 C24 C19 . . 123.1(2) ?
    C23 C24 C19 . . 123.4(2) ?
    C3 C31 C32 . . 128.23(18) ?
    C3 C31 H31 . . 115.9 ?
    C32 C31 H31 . . 115.9 ?
    C37 C32 C33 . . 115.40(18) ?
    C37 C32 C31 . . 119.99(17) ?
    C33 C32 C31 . . 124.57(19) ?
    F1 C37 C36 . . 117.9(2) ?
    F1 C37 C32 . . 117.34(18) ?
    C36 C37 C32 . . 124.74(18) ?
    F1 C37 H33' . . 4(10) ?
    C36 C37 H33' . . 121(10) ?
    C32 C37 H33' . . 114(10) ?
    C37 C36 C35 . . 117.9(2) ?
    C37 C36 H36 . . 121.0 ?
    C35 C36 H36 . . 121.0 ?
    C36 C35 C34 . . 120.1(2) ?
    C36 C35 H35 . . 119.9 ?
    C34 C35 H35 . . 119.9 ?
    C35 C34 C33 . . 120.6(3) ?
    C35 C34 H34 . . 119.7 ?
    C33 C34 H34 . . 119.7 ?
    F1' C33 C34 . . 121.8(13) ?
    F1' C33 C32 . . 117.0(13) ?
    C34 C33 C32 . . 121.2(2) ?
    F1' C33 H33 . . 1(4) ?
    C34 C33 H33 . . 121(3) ?
    C32 C33 H33 . . 118(3) ?
    C72 C71 C76 . . 114.05(18) ?
    C72 C71 C7 . . 122.22(17) ?
    C76 C71 C7 . . 123.59(18) ?
    F2 C72 C71 . . 117.99(18) ?
    F2 C72 C73 . . 116.8(2) ?
    C71 C72 C73 . . 125.16(19) ?
    F2 C72 H76' . . 2.4(8) ?
    C71 C72 H76' . . 119.5(11) ?
    C73 C72 H76' . . 115.3(11) ?
    C74 C73 C72 . . 118.5(2) ?
    C74 C73 H73 . . 120.8 ?
    C72 C73 H73 . . 120.8 ?
    C75 C74 C73 . . 119.4(2) ?
    C75 C74 H74 . . 120.3 ?
    C73 C74 H74 . . 120.3 ?
    C74 C75 C76 . . 120.2(3) ?
    C74 C75 H75 . . 119.9 ?
    C76 C75 H75 . . 119.9 ?
    F2' C76 C75 . . 112.8(7) ?
    F2' C76 C71 . . 124.5(7) ?
    C75 C76 C71 . . 122.7(2) ?
    F2' C76 H76 . . 3(4) ?
    C75 C76 H76 . . 116(3) ?
    C71 C76 H76 . . 122(3) ?
    C8 N2 C13 . . 107.98(14) ?
    C8 N2 C12 . . 113.46(15) ?
    C13 N2 C12 . . 116.45(16) ?
    C6 N1 C2 . . 109.67(15) ?
    C6 N1 C1 . . 111.95(16) ?
    C2 N1 C1 . . 110.18(17) ?
    C37 F1 H33' . . 8(10) ?
    C33 F1' H33 . . 3(9) ?
    C72 F2 H76' . . 5.3(17) ?
    C76 F2' H76 . . 7(8) ?
loop_
    _geom_torsion_atom_site_label_1
    _geom_torsion_atom_site_label_2
    _geom_torsion_atom_site_label_3
    _geom_torsion_atom_site_label_4
    _geom_torsion_site_symmetry_1
    _geom_torsion_site_symmetry_2
    _geom_torsion_site_symmetry_3
    _geom_torsion_site_symmetry_4
    _geom_torsion
    _geom_torsion_publ_flag
    N1 C6 C5 C4 . . . . 61.26(19) ?
    N1 C6 C5 C7 . . . . -174.07(15) ?
    N1 C6 C5 C13 . . . . -56.89(19) ?
    C6 C5 C4 O1 . . . . 147.63(17) ?
    C7 C5 C4 O1 . . . . 22.3(2) ?
    C13 C5 C4 O1 . . . . -91.5(2) ?
    C6 C5 C4 C3 . . . . -34.8(2) ?
    C7 C5 C4 C3 . . . . -160.15(15) ?
    C13 C5 C4 C3 . . . . 86.13(18) ?
    O1 C4 C3 C31 . . . . 21.0(3) ?
    C5 C4 C3 C31 . . . . -156.56(17) ?
    O1 C4 C3 C2 . . . . -162.03(18) ?
    C5 C4 C3 C2 . . . . 20.4(2) ?
    C31 C3 C2 N1 . . . . 148.31(19) ?
    C4 C3 C2 N1 . . . . -28.4(3) ?
    C6 C5 C7 C71 . . . . -21.1(2) ?
    C4 C5 C7 C71 . . . . 100.96(18) ?
    C13 C5 C7 C71 . . . . -142.95(15) ?
    C6 C5 C7 C8 . . . . 106.39(17) ?
    C4 C5 C7 C8 . . . . -131.58(15) ?
    C13 C5 C7 C8 . . . . -15.49(17) ?
    C71 C7 C8 N2 . . . . 164.53(14) ?
    C5 C7 C8 N2 . . . . 36.16(17) ?
    C71 C7 C8 C9 . . . . -76.6(2) ?
    C5 C7 C8 C9 . . . . 155.07(16) ?
    N2 C8 C9 C10 . . . . -56.4(2) ?
    C7 C8 C9 C10 . . . . -170.73(18) ?
    C8 C9 C10 C11 . . . . 54.0(3) ?
    C9 C10 C11 C12 . . . . -53.7(3) ?
    C10 C11 C12 N2 . . . . 54.7(3) ?
    C6 C5 C13 N2 . . . . -133.40(15) ?
    C4 C5 C13 N2 . . . . 108.61(15) ?
    C7 C5 C13 N2 . . . . -10.62(17) ?
    C6 C5 C13 C23 . . . . 106.60(18) ?
    C4 C5 C13 C23 . . . . -11.4(2) ?
    C7 C5 C13 C23 . . . . -130.62(17) ?
    C6 C5 C13 C14 . . . . -11.8(2) ?
    C4 C5 C13 C14 . . . . -129.79(16) ?
    C7 C5 C13 C14 . . . . 110.98(16) ?
    N2 C13 C14 O2 . . . . 56.2(3) ?
    C23 C13 C14 O2 . . . . 172.4(2) ?
    C5 C13 C14 O2 . . . . -59.3(3) ?
    N2 C13 C14 C15 . . . . -116.36(18) ?
    C23 C13 C14 C15 . . . . -0.2(2) ?
    C5 C13 C14 C15 . . . . 128.16(17) ?
    O2 C14 C15 C16 . . . . 5.5(4) ?
    C13 C14 C15 C16 . . . . 177.9(3) ?
    O2 C14 C15 C24 . . . . -170.9(2) ?
    C13 C14 C15 C24 . . . . 1.4(2) ?
    C24 C15 C16 C17 . . . . 1.4(4) ?
    C14 C15 C16 C17 . . . . -174.7(3) ?
    C15 C16 C17 C18 . . . . 0.5(5) ?
    C16 C17 C18 C19 . . . . -1.6(5) ?
    C17 C18 C19 C20 . . . . -179.9(3) ?
    C17 C18 C19 C24 . . . . 0.8(4) ?
    C24 C19 C20 C21 . . . . 1.7(3) ?
    C18 C19 C20 C21 . . . . -177.6(3) ?
    C19 C20 C21 C22 . . . . 0.5(4) ?
    C20 C21 C22 C23 . . . . -3.0(3) ?
    C21 C22 C23 C24 . . . . 3.1(3) ?
    C21 C22 C23 C13 . . . . 175.42(19) ?
    N2 C13 C23 C22 . . . . -54.5(3) ?
    C14 C13 C23 C22 . . . . -173.9(2) ?
    C5 C13 C23 C22 . . . . 62.5(3) ?
    N2 C13 C23 C24 . . . . 118.30(17) ?
    C14 C13 C23 C24 . . . . -1.1(2) ?
    C5 C13 C23 C24 . . . . -124.67(18) ?
    C16 C15 C24 C23 . . . . -179.3(2) ?
    C14 C15 C24 C23 . . . . -2.3(3) ?
    C16 C15 C24 C19 . . . . -2.2(4) ?
    C14 C15 C24 C19 . . . . 174.7(2) ?
    C22 C23 C24 C15 . . . . 176.11(19) ?
    C13 C23 C24 C15 . . . . 2.2(2) ?
    C22 C23 C24 C19 . . . . -0.9(3) ?
    C13 C23 C24 C19 . . . . -174.83(19) ?
    C20 C19 C24 C15 . . . . -178.3(2) ?
    C18 C19 C24 C15 . . . . 1.1(3) ?
    C20 C19 C24 C23 . . . . -1.5(3) ?
    C18 C19 C24 C23 . . . . 177.8(2) ?
    C4 C3 C31 C32 . . . . -179.44(17) ?
    C2 C3 C31 C32 . . . . 3.7(3) ?
    C3 C31 C32 C37 . . . . -140.96(19) ?
    C3 C31 C32 C33 . . . . 41.4(3) ?
    C33 C32 C37 F1 . . . . 179.21(15) ?
    C31 C32 C37 F1 . . . . 1.39(19) ?
    C33 C32 C37 C36 . . . . -0.40(12) ?
    C31 C32 C37 C36 . . . . -178.22(17) ?
    F1 C37 C36 C35 . . . . -179.91(17) ?
    C32 C37 C36 C35 . . . . -0.30(14) ?
    C37 C36 C35 C34 . . . . 0.7(3) ?
    C36 C35 C34 C33 . . . . -0.5(4) ?
    C35 C34 C33 F1' . . . . -179.2(3) ?
    C35 C34 C33 C32 . . . . -0.3(4) ?
    C37 C32 C33 F1' . . . . 179.7(2) ?
    C31 C32 C33 F1' . . . . -2.6(4) ?
    C37 C32 C33 C34 . . . . 0.7(3) ?
    C31 C32 C33 C34 . . . . 178.4(2) ?
    C8 C7 C71 C72 . . . . 145.43(14) ?
    C5 C7 C71 C72 . . . . -92.28(17) ?
    C8 C7 C71 C76 . . . . -30.1(2) ?
    C5 C7 C71 C76 . . . . 92.18(19) ?
    C76 C71 C72 F2 . . . . -177.74(15) ?
    C7 C71 C72 F2 . . . . 6.32(17) ?
    C76 C71 C72 C73 . . . . 0.17(11) ?
    C7 C71 C72 C73 . . . . -175.77(15) ?
    F2 C72 C73 C74 . . . . 177.86(17) ?
    C71 C72 C73 C74 . . . . -0.07(13) ?
    C72 C73 C74 C75 . . . . -0.1(3) ?
    C73 C74 C75 C76 . . . . 0.2(3) ?
    C74 C75 C76 F2' . . . . -179.5(3) ?
    C74 C75 C76 C71 . . . . -0.1(3) ?
    C72 C71 C76 F2' . . . . 179.2(2) ?
    C7 C71 C76 F2' . . . . -4.9(4) ?
    C72 C71 C76 C75 . . . . -0.1(2) ?
    C7 C71 C76 C75 . . . . 175.81(19) ?
    C9 C8 N2 C13 . . . . -168.66(16) ?
    C7 C8 N2 C13 . . . . -45.67(18) ?
    C9 C8 N2 C12 . . . . 60.7(2) ?
    C7 C8 N2 C12 . . . . -176.30(16) ?
    C23 C13 N2 C8 . . . . 162.33(15) ?
    C14 C13 N2 C8 . . . . -85.64(18) ?
    C5 C13 N2 C8 . . . . 35.19(17) ?
    C23 C13 N2 C12 . . . . -68.7(2) ?
    C14 C13 N2 C12 . . . . 43.3(2) ?
    C5 C13 N2 C12 . . . . 164.16(15) ?
    C11 C12 N2 C8 . . . . -59.3(2) ?
    C11 C12 N2 C13 . . . . 174.40(16) ?
    C5 C6 N1 C2 . . . . -73.89(19) ?
    C5 C6 N1 C1 . . . . 163.50(19) ?
    C3 C2 N1 C6 . . . . 54.3(2) ?
    C3 C2 N1 C1 . . . . 177.93(18) ?
loop_
    _geom_hbond_atom_site_label_D
    _geom_hbond_atom_site_label_H
    _geom_hbond_atom_site_label_A
    _geom_hbond_site_symmetry_A
    _geom_hbond_distance_DH
    _geom_hbond_distance_HA
    _geom_hbond_distance_DA
    _geom_hbond_angle_DHA
    C6 H6A O2 . 0.97 2.35 2.930(3) 118
    C7 H7 O1 . 0.98 2.31 2.823(2) 112
    C22 H22 O1 . 0.93 2.58 3.146(3) 120
    C10 H10B F1 4_566 0.97 2.53 3.102(3) 118
