# Supplementary material for: 5′′-(2-Fluoro­benzyl­idene)-1′-(2-fluoro­phen­yl)-1′′-methyl-1′,2′,3′,5′,6′,7′,8′,8a’-octa­hydro­dispiro­[ace­naphthyl­ene-1,3′-indolizine-2′,3′′-piperidine]-2,4′′(1H)-dione
Source: Acta Crystallogr Sect E Struct Rep Online. 2013 Jul 20;69(Pt 8):o1291–2. doi: 10.1107/S1600536813019594 (PMC3793784; doi:10.1107/S1600536813019594)
Supplement: Supplementary file 2 [file e-69-o1291-Isup2.hkl]

#
# h,k,l, Fc-squared, Fo-squared, sigma(Fo-squared) and status flag
#
data_I
_shelx_title ' 2FPIA in P2(1)/c'
_shelx_refln_list_code          4
_shelx_F_calc_maximum      270.11
_exptl_crystal_F_000      1208.00
_reflns_d_resolution_high  0.8107
 
loop_
 _symmetry_equiv_pos_as_xyz
 'x, y, z'
 '-x, y+1/2, -z+1/2'
 '-x, -y, -z'
 'x, -y-1/2, z-1/2'
 
_cell_length_a     8.5161
_cell_length_b    16.8176
_cell_length_c    20.5195
_cell_angle_alpha  90.000
_cell_angle_beta   99.845
_cell_angle_gamma  90.000
 
_shelx_F_squared_multiplier     1.000
 
loop_
 _refln_index_h
 _refln_index_k
 _refln_index_l
 _refln_F_squared_calc
 _refln_F_squared_meas
 _refln_F_squared_sigma
 _refln_observed_status
   1   0   0      459.01      331.82     19.76 o
   2   0   0     2029.36     1907.20     30.07 o
   3   0   0     1021.06      950.33     16.26 o
   4   0   0     2352.31     2705.38     72.46 o
   5   0   0        0.13        1.64      2.53 o
   6   0   0      236.82      213.92      9.91 o
   7   0   0      919.96      926.59     26.60 o
   8   0   0       31.21       22.54      6.48 o
   9   0   0      148.78      147.70      8.70 o
  10   0   0        3.51        2.49      4.92 o
   1   1   0    18263.65    13890.88    229.79 o
   2   1   0    21349.61    18550.91    187.13 o
   3   1   0      221.37      224.67      3.75 o
   4   1   0       35.16       62.98      2.58 o
   5   1   0        6.04        0.59      1.86 o
   6   1   0       68.31       59.89      3.94 o
   7   1   0       16.37       20.25      3.75 o
   8   1   0      875.09      871.15     18.81 o
   9   1   0       12.10       11.52      3.50 o
  10   1   0        7.02        5.46      3.55 o
   0   2   0     2958.04     2040.57    123.54 o
   1   2   0     3268.97     3298.99     35.88 o
   2   2   0     5855.39     5683.17     58.05 o
   3   2   0      450.25      476.92      6.92 o
   4   2   0      572.00      697.65     12.25 o
   5   2   0       13.90        8.58      2.28 o
   6   2   0        4.40        4.23      2.61 o
   7   2   0       26.57       33.14      4.22 o
   8   2   0       41.29       39.88      8.11 o
   9   2   0        0.04        0.00      3.07 o
  10   2   0       19.47       15.11      3.85 o
   1   3   0     5796.20     5412.08     58.44 o
   2   3   0      147.85      138.18      2.99 o
   3   3   0      121.55      142.92      3.27 o
   4   3   0       34.69       14.92      1.98 o
   5   3   0       93.56       97.80      4.51 o
   6   3   0      104.62      111.65      5.11 o
   7   3   0      247.98      237.19      9.85 o
   8   3   0        6.27        4.79      5.25 o
   9   3   0       44.20       46.67      4.32 o
  10   3   0        0.57        1.20      3.47 o
   0   4   0    72957.11    45077.53   1623.95 o
   1   4   0     1250.89     1310.44     14.23 o
   2   4   0     1441.23     1446.25     16.80 o
   3   4   0      131.36      134.63      3.92 o
   4   4   0     2158.66     2134.14     28.39 o
   5   4   0       34.70       45.06      3.30 o
   6   4   0      182.20      183.93      6.72 o
   7   4   0       71.06       61.60      4.91 o
   8   4   0       28.67       27.17      3.99 o
   9   4   0        0.24       -2.97      2.97 o
  10   4   0       22.31       25.71      4.22 o
   1   5   0      471.09      591.01      8.18 o
   2   5   0       38.21       25.83      2.40 o
   3   5   0     2103.88     2128.58     28.13 o
   4   5   0     1838.60     1899.57     28.07 o
   5   5   0      209.94      269.65      7.65 o
   6   5   0      303.82      284.27      8.49 o
   7   5   0        0.05       -2.16      3.00 o
   8   5   0      652.85      609.86     13.37 o
   9   5   0       13.67       13.41      3.64 o
  10   5   0        8.31       12.33      3.81 o
   0   6   0      314.28      253.07      6.18 o
   1   6   0       14.22       35.54      2.75 o
   2   6   0      211.74      266.25      8.48 o
   3   6   0        7.72       29.99      2.49 o
   4   6   0      640.47      684.13     11.81 o
   5   6   0      117.24      151.86      5.91 o
   6   6   0       55.73       54.14      3.69 o
   7   6   0       11.85        9.09      3.02 o
   8   6   0      219.11      237.80      8.10 o
   9   6   0        2.21        1.15      3.32 o
   1   7   0     1174.46     1185.46     16.79 o
   2   7   0     1719.37     1698.62     28.53 o
   3   7   0      371.54      326.59      6.77 o
   4   7   0        0.46        1.18      1.48 o
   5   7   0      135.61      159.80      4.43 o
   6   7   0      114.28       93.30      4.52 o
   7   7   0      194.94      174.02      6.45 o
   8   7   0      153.32      152.94      6.59 o
   9   7   0        4.46        5.20      3.45 o
   0   8   0     5953.91     6516.37    117.80 o
   1   8   0     4323.69     4252.61     59.93 o
   2   8   0      408.83      347.07      8.49 o
   3   8   0      839.93      888.55     17.02 o
   4   8   0      655.71      618.31     10.18 o
   5   8   0       25.88       29.64      3.19 o
   6   8   0      176.60      180.35      6.14 o
   7   8   0      164.41      151.11      6.08 o
   8   8   0       23.77       33.18      4.38 o
   9   8   0       20.32       19.78      5.37 o
   1   9   0     1204.56     1419.71     22.26 o
   2   9   0      170.78      128.84      5.28 o
   3   9   0      918.53      886.81     17.34 o
   4   9   0       27.67       30.43      2.08 o
   5   9   0       44.00       39.22      2.51 o
   6   9   0      171.46      110.22      7.02 o
   7   9   0        4.98        8.75      3.16 o
   8   9   0       41.57       48.43      4.25 o
   9   9   0       24.98       26.14      5.08 o
   0  10   0      331.29      431.53     10.81 o
   1  10   0      451.58      464.67      8.58 o
   2  10   0      443.75      407.98     10.12 o
   3  10   0      502.79      485.38     11.53 o
   4  10   0        0.11       -1.84      3.26 o
   5  10   0        5.58        3.11      1.92 o
   6  10   0       30.72       40.03      3.64 o
   7  10   0       15.97       25.98      9.99 o
   8  10   0        0.56       -0.76      5.09 o
   9  10   0       52.47       60.16      5.81 o
   1  11   0      105.18      113.85      5.79 o
   2  11   0     1037.99     1072.01     20.66 o
   3  11   0       23.06       20.49      3.37 o
   4  11   0       40.17       35.64      3.99 o
   5  11   0       28.91       32.48      3.39 o
   6  11   0       46.17       46.58      5.03 o
   7  11   0       20.08       14.54      3.88 o
   8  11   0       41.90       36.94      4.86 o
   0  12   0     1827.99     1783.30     31.08 o
   1  12   0       23.25       30.98      3.10 o
   2  12   0     1258.60     1201.69     20.43 o
   3  12   0       54.99       59.25      4.65 o
   4  12   0        2.17        4.40      3.25 o
   5  12   0       50.99       46.34      3.92 o
   6  12   0      307.94      311.67      9.49 o
   7  12   0       16.47       23.71      4.35 o
   8  12   0        0.08        2.06      3.87 o
   1  13   0        5.77        4.88      2.32 o
   2  13   0      147.98      183.39      6.35 o
   3  13   0      108.62       75.98      4.53 o
   4  13   0       18.56       15.90      3.35 o
   5  13   0       46.18       35.97      3.54 o
   6  13   0       57.68       55.96      4.91 o
   7  13   0        7.58        5.13      4.00 o
   8  13   0       25.10       23.03      4.79 o
   0  14   0      258.22      269.29     10.10 o
   1  14   0        6.03        8.24      2.85 o
   2  14   0        2.49        1.83      2.64 o
   3  14   0       12.48       13.27      3.25 o
   4  14   0       98.78       85.61      5.24 o
   5  14   0       11.48       17.80      3.81 o
   6  14   0       41.04       32.25      4.49 o
   7  14   0       12.59       12.79      4.59 o
   1  15   0      270.92      287.83      8.07 o
   2  15   0       21.37       27.47      3.69 o
   3  15   0       17.23        8.33      3.22 o
   4  15   0      113.23      113.00      5.85 o
   5  15   0        1.11        2.02      3.45 o
   6  15   0        1.98       -3.49      3.65 o
   7  15   0       10.41       14.80      4.40 o
   0  16   0       15.00        1.00      4.30 o
   1  16   0       97.27       75.41      4.71 o
   2  16   0      220.25      225.56      7.69 o
   3  16   0        8.00        5.86      3.29 o
   4  16   0      206.10      225.52      8.32 o
   5  16   0        2.31        2.67      3.59 o
   6  16   0        4.86        1.23      3.71 o
   1  17   0       38.82       34.03      4.45 o
   2  17   0      116.63       93.72      5.38 o
   3  17   0      169.89      169.05      7.54 o
   4  17   0       90.15       75.22      5.55 o
   5  17   0       36.78       48.80      5.27 o
   0  18   0        0.44       -3.18      5.55 o
   1  18   0        0.29       -3.67      3.67 o
   2  18   0        1.93        6.88      4.56 o
   3  18   0       50.79       54.73      6.14 o
   4  18   0        0.32       -0.54      3.75 o
   5  18   0       20.16       18.87      4.63 o
   1  19   0      106.07      104.27      6.88 o
   2  19   0       55.88       55.77      5.65 o
   3  19   0        0.92       -0.75      4.43 o
   4  19   0       79.82       93.43      7.76 o
   0  20   0      246.58      260.11     16.37 o
   1  20   0        1.33        0.12      4.22 o
   2  20   0        1.45       -2.59      4.24 o
 -10   1   1       33.27       39.76      6.60 o
  -9   1   1       14.17       21.08      3.63 o
  -8   1   1      671.77      694.78     13.15 o
  -7   1   1       35.67       43.41      4.10 o
  -6   1   1      273.99      231.66      7.10 o
  -5   1   1      532.38      609.00     15.07 o
  -4   1   1     1179.67     1176.57     18.42 o
  -3   1   1       86.23      105.27      4.00 o
  -2   1   1      419.37      354.19      4.08 o
  -1   1   1    12149.64    10237.32    142.68 o
   1   1   1    25131.72    19550.30    224.53 o
   2   1   1     2274.75     2477.98     36.32 o
   3   1   1      383.82      318.39      8.68 o
   4   1   1     1051.78     1153.61     22.99 o
   5   1   1       57.36       74.25      5.01 o
   6   1   1       87.10      107.01      5.07 o
   7   1   1        8.59        5.84      3.60 o
   8   1   1      316.31      258.56      9.34 o
   9   1   1       28.97       24.08      4.60 o
  10   1   1        0.52       -0.22      3.43 o
 -10   2   1       52.69       54.83      7.19 o
  -9   2   1       60.13       65.41      4.57 o
  -8   2   1      391.02      417.64      9.57 o
  -7   2   1      230.71      220.52      6.88 o
  -6   2   1      301.16      265.20      7.66 o
  -5   2   1      182.84      193.41      5.25 o
  -4   2   1       59.93       61.27      2.42 o
  -3   2   1     4272.04     4374.47     42.69 o
  -2   2   1    16310.97    14985.91    143.47 o
  -1   2   1       38.15       35.15      0.83 o
   0   2   1     9534.63     7851.83    245.00 o
   1   2   1     3325.43     3328.54     36.34 o
   2   2   1     4601.38     4615.58     50.20 o
   3   2   1     1089.95     1221.87     17.76 o
   4   2   1      939.02     1095.22     19.61 o
   5   2   1       40.86       37.57      2.25 o
   6   2   1       36.60       29.36      3.44 o
   7   2   1      278.24      245.45      8.48 o
   8   2   1        4.37        2.03      3.83 o
   9   2   1      107.44      111.32      6.76 o
  10   2   1        0.08        1.55      3.46 o
 -10   3   1       22.97       16.15      3.81 o
  -9   3   1       19.41       12.10      3.40 o
  -8   3   1        5.06        1.87      3.02 o
  -7   3   1       34.84       41.37      3.61 o
  -6   3   1      447.44      443.82     10.49 o
  -5   3   1      941.54      980.87     16.10 o
  -4   3   1       21.92       30.37      1.68 o
  -3   3   1       52.09       58.89      3.37 o
  -2   3   1       14.25       19.77      1.07 o
  -1   3   1     1106.33     1094.91     11.30 o
   0   3   1       10.67       10.30      0.72 o
   1   3   1       12.24       10.62      1.10 o
   2   3   1     4669.04     4460.74     58.43 o
   3   3   1     3210.12     3644.53     56.25 o
   4   3   1     2916.55     3000.28     48.17 o
   5   3   1      821.08      870.47     16.75 o
   6   3   1      141.96      166.09      6.46 o
   7   3   1        9.49        4.52      3.55 o
   8   3   1        0.10       -3.51      3.51 o
   9   3   1       24.15       19.37      4.17 o
  10   3   1        3.51       -0.49      3.48 o
 -10   4   1        1.87        0.64      3.69 o
  -9   4   1        3.91        7.48      3.25 o
  -8   4   1        0.75        1.39      2.98 o
  -7   4   1      145.08      125.39      5.28 o
  -6   4   1        8.88        7.14      2.56 o
  -5   4   1     1026.35      973.82     16.25 o
  -4   4   1       15.26        8.93      1.40 o
  -3   4   1       86.97       86.78      2.26 o
  -2   4   1     7195.50     7138.06     73.03 o
  -1   4   1     2394.74     2380.91     23.86 o
   0   4   1      251.04      301.72     10.54 o
   1   4   1     2667.68     2670.09     29.58 o
   2   4   1      923.41      932.54     15.28 o
   3   4   1      989.09      971.16     16.09 o
   4   4   1       67.77       38.99      3.08 o
   5   4   1       27.81       28.86      3.17 o
   6   4   1      138.96      132.86      5.98 o
   7   4   1       90.71       77.74      6.38 o
   8   4   1       49.74       61.58      5.38 o
   9   4   1       27.64       27.39      4.93 o
  10   4   1       11.83       12.11      3.93 o
 -10   5   1       15.48       14.32      4.23 o
  -9   5   1        2.59        3.47      3.20 o
  -8   5   1      353.86      385.03      9.35 o
  -7   5   1        1.48       -2.48      2.48 o
  -6   5   1      377.24      371.25      8.55 o
  -5   5   1        0.59        2.73      1.52 o
  -4   5   1        0.04        1.37      1.30 o
  -3   5   1      461.72      456.02      6.99 o
  -2   5   1     1349.32     1378.12     20.87 o
  -1   5   1    21864.27    20000.74    191.82 o
   0   5   1        9.87       25.20      3.55 o
   1   5   1      437.53      395.36      6.44 o
   2   5   1     1712.61     1710.02     22.93 o
   3   5   1      744.62      665.67     10.18 o
   4   5   1      544.08      517.95     11.26 o
   5   5   1       19.48       16.83      2.98 o
   6   5   1       35.14       42.51      7.12 o
   7   5   1        2.06       -2.03      4.81 o
   8   5   1       20.82       16.62      4.29 o
   9   5   1       29.84       28.31      4.32 o
  -9   6   1      251.97      250.08     11.72 o
  -8   6   1      197.50      211.52      8.04 o
  -7   6   1       99.37       98.24      4.80 o
  -6   6   1      461.72      453.25      9.76 o
  -5   6   1       94.15       83.06      3.10 o
  -4   6   1      493.57      473.40      7.46 o
  -3   6   1    11635.34    11508.86    133.46 o
  -2   6   1      455.20      466.17     11.71 o
  -1   6   1     1260.25     1102.43     13.36 o
   0   6   1    13071.21    12720.57    129.33 o
   1   6   1       12.30       20.95      1.73 o
   2   6   1     1209.18     1237.65     19.08 o
   3   6   1      280.96      258.69      6.89 o
   4   6   1       34.75       39.60      3.27 o
   5   6   1      334.15      308.88      8.62 o
   6   6   1      186.17      188.75      7.29 o
   7   6   1        0.23        2.80      3.41 o
   8   6   1       21.67       17.50      3.91 o
   9   6   1       51.93       58.51      5.11 o
  -9   7   1        1.74        1.28      3.38 o
  -8   7   1      107.19      119.97      6.57 o
  -7   7   1        2.40       -2.67      3.43 o
  -6   7   1       33.69       21.43      2.82 o
  -5   7   1      768.60      795.73     12.48 o
  -4   7   1      246.02      216.33      7.22 o
  -3   7   1      200.37      188.78      7.62 o
  -2   7   1       42.77       74.67      7.33 o
  -1   7   1     3419.91     3662.00     47.25 o
   0   7   1     5251.34     5780.79     73.43 o
   1   7   1      726.73      727.48     13.75 o
   2   7   1      521.50      528.25     12.65 o
   3   7   1       24.91       57.10      3.61 o
   4   7   1     1378.98     1235.42     19.60 o
   5   7   1        7.03        0.15      3.23 o
   6   7   1        9.51        6.05      4.00 o
   7   7   1        9.31        5.96      3.09 o
   8   7   1       12.20        6.62      3.59 o
   9   7   1       41.75       33.92      6.22 o
  -9   8   1       34.94       35.44      4.22 o
  -8   8   1        4.39        1.83      3.15 o
  -7   8   1        0.00       -2.49      2.49 o
  -6   8   1       68.58       55.14      3.04 o
  -5   8   1       42.49       31.35      2.32 o
  -4   8   1      151.92      148.18      4.03 o
  -3   8   1       68.77       47.50      3.34 o
  -2   8   1      542.95      474.66     10.37 o
  -1   8   1       57.32       54.24      2.56 o
   0   8   1      370.01      489.97      8.97 o
   1   8   1     2028.55     2011.37     33.47 o
   2   8   1      100.65      112.83      4.66 o
   3   8   1     2116.30     2211.20     32.99 o
   4   8   1      130.25      103.15      4.07 o
   5   8   1       26.64       17.96      2.63 o
   6   8   1      403.98      386.21      9.32 o
   7   8   1        1.77        0.82      2.82 o
   8   8   1       29.74       21.73      3.84 o
   9   8   1        0.57        1.54      4.23 o
  -9   9   1        5.16        3.58      3.98 o
  -8   9   1        1.61        1.35      3.05 o
  -7   9   1       49.50       38.81      3.59 o
  -6   9   1        0.61       -0.62      2.72 o
  -5   9   1      180.45      179.52      5.18 o
  -4   9   1        0.04       -1.39      1.39 o
  -3   9   1        0.32       -2.56      2.56 o
  -2   9   1        4.36        5.58      1.96 o
  -1   9   1      147.90      153.79      4.66 o
   0   9   1        9.46        9.99      2.26 o
   1   9   1      828.72      841.89     19.23 o
   2   9   1      209.46      199.64      6.43 o
   3   9   1      113.10      121.80      6.58 o
   4   9   1       66.53       66.43      3.23 o
   5   9   1      283.06      274.03      6.03 o
   6   9   1       60.30       51.26      3.86 o
   7   9   1       20.60       16.87      3.52 o
   8   9   1       22.86       23.06      4.73 o
   9   9   1        0.42       -3.59      5.59 o
  -9  10   1       22.17       22.27      4.64 o
  -8  10   1        1.24       -4.10      4.10 o
  -7  10   1        1.47       -2.46      3.31 o
  -6  10   1      579.10      541.05     10.71 o
  -5  10   1      386.04      401.63      8.11 o
  -4  10   1       49.88       48.15      4.87 o
  -3  10   1      176.13      206.96      6.11 o
  -2  10   1      494.00      568.02     11.07 o
  -1  10   1     1592.73     1597.26     22.72 o
   0  10   1      421.98      425.02      9.07 o
   1  10   1      184.09      168.93      6.21 o
   2  10   1     1047.49     1057.43     20.13 o
   3  10   1       29.71       35.50      4.73 o
   4  10   1       75.15       71.42      8.01 o
   5  10   1       33.53       22.41      2.30 o
   6  10   1       55.40       67.87      4.26 o
   7  10   1       78.33       83.54      6.07 o
   8  10   1        0.98       -3.98      3.98 o
  -8  11   1       60.65       63.49      5.47 o
  -7  11   1      262.63      255.59      8.74 o
  -6  11   1      529.08      509.69     12.05 o
  -5  11   1      757.48      734.65     13.03 o
  -4  11   1      403.81      409.10      9.72 o
  -3  11   1       43.49       53.60      3.62 o
  -2  11   1        0.06        2.09      2.19 o
  -1  11   1       43.38       52.84      4.23 o
   0  11   1        0.04        5.52      1.41 o
   1  11   1        7.68        1.26      3.99 o
   2  11   1       32.61       38.94      3.80 o
   3  11   1      796.37      768.32     16.35 o
   4  11   1       99.53      132.41      6.27 o
   5  11   1        0.11       -1.21      2.06 o
   6  11   1      258.96      242.03      9.27 o
   7  11   1        0.69       -5.12      5.65 o
   8  11   1        3.29        2.94      4.33 o
  -8  12   1       28.78       41.19      5.17 o
  -7  12   1       61.26       49.48      6.80 o
  -6  12   1       42.82       43.10      4.52 o
  -5  12   1      587.28      589.73     11.44 o
  -4  12   1       56.52       50.19      3.97 o
  -3  12   1       96.15      108.20      4.92 o
  -2  12   1        5.90        8.64      2.68 o
  -1  12   1      324.05      301.50      6.93 o
   0  12   1      132.59      122.52      3.62 o
   1  12   1       14.23       17.36      3.32 o
   2  12   1      180.87      144.11      6.44 o
   3  12   1      182.96      197.41      7.63 o
   4  12   1      280.15      263.96      8.96 o
   5  12   1       11.34        4.31      3.65 o
   6  12   1       17.71        9.55      4.12 o
   7  12   1       54.63       63.86      5.94 o
   8  12   1       14.44       15.80      4.56 o
  -8  13   1       52.19       58.62      7.73 o
  -7  13   1       11.35        4.42      3.77 o
  -6  13   1       30.48       28.62      4.21 o
  -5  13   1       69.37       46.65      3.82 o
  -4  13   1        2.14       -1.93      2.72 o
  -3  13   1      664.87      622.66     12.96 o
  -2  13   1       13.14        7.02      2.67 o
  -1  13   1       38.34       37.47      3.37 o
   0  13   1       22.06       24.28      2.03 o
   1  13   1       30.26       29.66      2.96 o
   2  13   1      139.28      157.02      7.02 o
   3  13   1        1.49       -2.45      3.14 o
   4  13   1        0.71       -3.09      3.09 o
   5  13   1       25.79       14.83      4.24 o
   6  13   1       14.47       15.05      4.35 o
   7  13   1        0.64       -4.03      4.03 o
  -7  14   1        9.79        2.34      5.88 o
  -6  14   1       35.21       33.73      4.48 o
  -5  14   1       39.17       32.45      3.53 o
  -4  14   1       43.21       37.56      4.06 o
  -3  14   1       51.37       62.45      4.41 o
  -2  14   1        5.56        6.82      2.87 o
  -1  14   1      306.36      302.86      7.52 o
   0  14   1        0.45        1.45      1.54 o
   1  14   1        1.27        4.93      2.62 o
   2  14   1      221.79      161.62      8.78 o
   3  14   1       45.19       36.05      3.85 o
   4  14   1      154.29      142.04      7.23 o
   5  14   1        9.67       17.49      4.38 o
   6  14   1        1.91        2.92      4.21 o
   7  14   1        0.31       -3.79      3.79 o
  -7  15   1        0.32       -1.80      3.87 o
  -6  15   1       87.70       90.19      6.07 o
  -5  15   1      216.34      207.25      7.91 o
  -4  15   1        0.74        6.22      3.40 o
  -3  15   1      215.37      201.64      7.20 o
  -2  15   1      253.56      229.13      9.15 o
  -1  15   1        8.43        7.38      2.93 o
   0  15   1       45.57       40.74      2.39 o
   1  15   1      314.43      258.67      8.59 o
   2  15   1        6.40        1.41      2.83 o
   3  15   1       27.73       11.01      3.43 o
   4  15   1       40.71       51.00      4.61 o
   5  15   1       90.67       75.23      5.49 o
   6  15   1       37.85       37.08      6.43 o
   7  15   1        8.56       -0.99      3.96 o
  -6  16   1       19.56       15.29      7.38 o
  -5  16   1       72.57       72.41      5.54 o
  -4  16   1        0.00        0.56      3.29 o
  -3  16   1      111.17      117.05      5.90 o
  -2  16   1        6.61       13.75      3.29 o
  -1  16   1       94.49       81.81      4.42 o
   0  16   1      151.31      120.42      5.68 o
   1  16   1      162.31      184.27      6.78 o
   2  16   1      103.87      110.27      5.70 o
   3  16   1       88.63       76.63      5.22 o
   4  16   1       82.30       61.10      6.87 o
   5  16   1       24.05       22.22      4.31 o
   6  16   1       67.09       57.37      5.71 o
  -5  17   1       11.89        4.70      3.97 o
  -4  17   1        0.31        4.49      3.69 o
  -3  17   1      234.90      228.92      8.58 o
  -2  17   1        3.47       -1.08      3.02 o
  -1  17   1        3.86       -0.99      3.31 o
   0  17   1       50.19       57.33      5.16 o
   1  17   1        4.62       14.73      4.52 o
   2  17   1       16.48       27.04      4.37 o
   3  17   1       20.53       16.66      4.66 o
   4  17   1       96.82      108.67      6.42 o
   5  17   1        0.43        1.19      3.85 o
  -5  18   1       46.81       49.00      5.44 o
  -4  18   1        0.99       -2.07      3.65 o
  -3  18   1      116.49      113.38      8.32 o
  -2  18   1        0.89       -3.56      3.56 o
  -1  18   1        0.37       -3.70      3.70 o
   0  18   1       87.69       94.90      6.21 o
   1  18   1        1.57        1.04      3.68 o
   2  18   1       29.79       39.03      5.75 o
   3  18   1       19.60       32.62      5.63 o
   4  18   1        0.85        2.31      3.82 o
   5  18   1       84.42      105.93      7.31 o
  -4  19   1       95.48      102.46     11.43 o
  -3  19   1       30.70       35.18      7.06 o
  -2  19   1       62.19       52.20      5.51 o
  -1  19   1       11.84        8.63      4.29 o
   0  19   1       46.55       41.00      5.19 o
   1  19   1        2.26        0.99      4.18 o
   2  19   1        5.37        8.14      4.91 o
   3  19   1        3.02        6.11      4.91 o
   4  19   1        0.02        2.67      5.09 o
  -2  20   1        0.39       -4.31      4.49 o
  -1  20   1        0.29       -1.24      4.73 o
   0  20   1      153.09      156.59      9.15 o
   1  20   1        5.17        6.80      4.49 o
   2  20   1       27.71       29.54      5.45 o
 -10   0   2       27.17       42.54     10.23 o
  -9   0   2      118.68      147.76      8.32 o
  -8   0   2        2.50       12.76      4.43 o
  -7   0   2      302.46      277.11      9.73 o
  -6   0   2     1431.90     1552.66     31.70 o
  -5   0   2      199.38      238.41      7.32 o
  -4   0   2     4280.93     4406.81     85.82 o
  -3   0   2       67.64      103.56      2.87 o
  -2   0   2    24575.01    20568.42    328.98 o
  -1   0   2     1121.87      967.22     14.98 o
   1   0   2     8034.19     7208.02    109.78 o
   2   0   2        2.37       -1.08      1.08 o
   3   0   2     1606.72     1741.15     36.18 o
   4   0   2     1892.12     2058.02     48.03 o
   5   0   2      262.37      212.21     11.09 o
   6   0   2      684.28      670.53     20.60 o
   7   0   2       77.93       80.28      7.89 o
   8   0   2       39.72       42.25      6.89 o
   9   0   2        0.04       -0.09      5.37 o
  10   0   2        0.00       -2.08      6.02 o
 -10   1   2        0.81        1.00      3.63 o
  -9   1   2       30.77       34.40      3.81 o
  -8   1   2      345.24      329.18      8.23 o
  -7   1   2        0.62       -2.21      2.26 o
  -6   1   2       86.03       84.06      3.61 o
  -5   1   2       15.93       15.09      1.69 o
  -4   1   2     3754.68     3652.74     43.93 o
  -3   1   2     1310.04     1294.06     12.82 o
  -2   1   2      166.56      157.27      2.35 o
  -1   1   2      242.28      299.41      2.92 o
   0   1   2      588.45      448.32     16.58 o
   1   1   2    16270.74    14113.51    136.05 o
   2   1   2     1654.55     1578.61     18.03 o
   3   1   2      960.79      985.74     17.26 o
   4   1   2       14.71       11.17      2.33 o
   5   1   2      305.01      277.11      7.75 o
   6   1   2      520.90      522.62     12.19 o
   7   1   2      221.09      233.74      8.57 o
   8   1   2        2.58       -2.38      5.10 o
   9   1   2       63.06       68.89      5.92 o
  10   1   2       64.50       75.11      6.57 o
 -10   2   2        5.08        5.72      3.84 o
  -9   2   2        3.02       -0.92      2.87 o
  -8   2   2       13.72       15.01      3.20 o
  -7   2   2      554.96      543.27     10.37 o
  -6   2   2       93.94       85.33      3.51 o
  -5   2   2       89.71       71.77      2.92 o
  -4   2   2       12.81        9.84      1.48 o
  -3   2   2     4922.86     5258.02     51.25 o
  -2   2   2    13026.83    12337.88    113.72 o
  -1   2   2        6.25       24.99      1.00 o
   0   2   2    10088.84     9371.76     91.00 o
   1   2   2      546.05      528.18      6.92 o
   2   2   2    11848.75    11459.53    131.32 o
   3   2   2       60.88      100.80      3.43 o
   4   2   2      455.60      512.98     10.84 o
   5   2   2      844.82      856.97     16.67 o
   6   2   2      600.31      565.30     12.89 o
   7   2   2     1026.08      981.85     20.16 o
   8   2   2       14.91       10.41      4.12 o
   9   2   2        1.59        6.31      4.22 o
  10   2   2        0.38        4.72      4.05 o
 -10   3   2       23.47       21.37      4.25 o
  -9   3   2      146.70      145.46      5.91 o
  -8   3   2        1.08        4.41      2.82 o
  -7   3   2      127.88      134.74      5.03 o
  -6   3   2      511.42      521.63     12.73 o
  -5   3   2      575.32      556.52      9.48 o
  -4   3   2     3047.51     3262.24     36.45 o
  -3   3   2      273.83      288.57      9.03 o
  -2   3   2     3638.17     3786.39     35.49 o
  -1   3   2    29618.61    25027.75    231.73 o
   0   3   2     6262.99     5940.51     55.10 o
   1   3   2      431.98      530.64     13.31 o
   2   3   2     7224.55     7096.92     76.70 o
   3   3   2       74.66      101.32      3.60 o
   4   3   2      244.72      270.06      7.16 o
   5   3   2      122.01      122.00      5.28 o
   6   3   2      128.19       87.69      5.04 o
   7   3   2       13.58       22.70      4.64 o
   8   3   2       32.52       26.72      4.44 o
   9   3   2        2.02        6.95      4.19 o
  10   3   2        0.26       -1.34      3.89 o
 -10   4   2        0.13       -3.59      3.59 o
  -9   4   2        6.50        5.06      3.10 o
  -8   4   2       75.39       72.64      4.35 o
  -7   4   2       12.70       10.30      2.68 o
  -6   4   2      652.14      626.79     11.92 o
  -5   4   2       36.78       31.73      1.99 o
  -4   4   2      165.24      122.28      3.34 o
  -3   4   2       37.40       50.43      1.98 o
  -2   4   2     3613.38     3730.36     33.59 o
  -1   4   2    23768.56    21236.76    204.90 o
   0   4   2     7829.11     7460.40     72.54 o
   1   4   2      870.79      817.57     11.62 o
   2   4   2     6074.25     6204.90     72.99 o
   3   4   2       50.15       72.25      3.45 o
   4   4   2      338.86      376.66      8.98 o
   5   4   2      678.73      736.95     15.13 o
   6   4   2      141.93      117.89      5.76 o
   7   4   2       76.18       75.75      5.46 o
   8   4   2        2.71        8.34      3.95 o
   9   4   2       17.23       20.16      4.75 o
 -10   5   2        6.58        9.84      3.99 o
  -9   5   2       14.28        5.26      3.21 o
  -8   5   2      146.85      148.82      5.79 o
  -7   5   2       18.58        8.95      2.69 o
  -6   5   2      396.65      420.56      8.48 o
  -5   5   2       35.00       47.77      2.70 o
  -4   5   2      400.90      504.03      7.21 o
  -3   5   2      481.42      532.02      6.88 o
  -2   5   2     4360.48     4558.48     50.38 o
  -1   5   2      128.29      102.34      5.31 o
   0   5   2     5393.39     5317.39     57.63 o
   1   5   2     2849.24     2921.08     30.76 o
   2   5   2      239.92      189.35      4.68 o
   3   5   2     1852.70     1900.10     31.64 o
   4   5   2       24.84       28.87      2.99 o
   5   5   2       22.77       38.23      3.65 o
   6   5   2      488.94      497.18     12.26 o
   7   5   2       66.82       47.72      4.84 o
   8   5   2       50.88       40.21      4.98 o
   9   5   2        1.73        2.41      3.65 o
 -10   6   2        4.67        8.69      4.03 o
  -9   6   2       31.32       39.76      4.09 o
  -8   6   2        1.52        2.22      2.92 o
  -7   6   2       14.56        8.40      2.70 o
  -6   6   2       18.94        6.20      1.80 o
  -5   6   2      107.36       97.34      4.84 o
  -4   6   2       20.71       28.07      2.19 o
  -3   6   2      165.81      218.33      3.68 o
  -2   6   2      658.49      710.60      9.95 o
  -1   6   2        0.11        3.06      1.27 o
   0   6   2     1582.37     1572.40     17.30 o
   1   6   2      345.81      421.38      6.05 o
   2   6   2        3.13        2.64      1.69 o
   3   6   2      263.78      264.20      8.39 o
   4   6   2       59.98       62.76      3.90 o
   5   6   2        1.32       -1.32      2.45 o
   6   6   2      176.60      191.87     10.08 o
   7   6   2       53.67       57.04      5.07 o
   8   6   2       37.59       28.33      5.44 o
   9   6   2       12.51        4.92      5.49 o
  -9   7   2       61.69       64.48      4.67 o
  -8   7   2      402.33      422.40      9.81 o
  -7   7   2       32.97       20.53      3.44 o
  -6   7   2       25.39       30.28      2.31 o
  -5   7   2      177.40      198.23      4.64 o
  -4   7   2       73.72       87.84      2.59 o
  -3   7   2       38.13       46.19      2.07 o
  -2   7   2      106.61       90.64      3.16 o
  -1   7   2     5230.87     5112.14     65.17 o
   0   7   2     1881.09     2031.79     25.11 o
   1   7   2      119.18       79.68      4.60 o
   2   7   2      118.28      143.01      5.01 o
   3   7   2     2647.51     2712.90     44.43 o
   4   7   2      115.43      101.75      5.49 o
   5   7   2      591.56      568.03     13.06 o
   6   7   2        3.16       -1.66      3.24 o
   7   7   2       16.35        8.23      3.84 o
   8   7   2       10.66        9.18      3.58 o
   9   7   2       34.60       32.69      4.61 o
  -9   8   2       59.80       64.40      5.46 o
  -8   8   2       64.55       60.31      5.58 o
  -7   8   2       21.53       17.63      3.01 o
  -6   8   2       59.88       65.37      2.99 o
  -5   8   2      163.33      146.07      5.04 o
  -4   8   2       45.26       51.98      2.44 o
  -3   8   2       53.02       50.82      3.43 o
  -2   8   2      111.74      121.61      3.78 o
  -1   8   2     1960.00     2149.51     31.75 o
   0   8   2     1256.46     1315.81     18.59 o
   1   8   2     4467.98     4653.65     73.17 o
   2   8   2      129.42      132.53      5.16 o
   3   8   2       53.53       42.27      4.57 o
   4   8   2      901.59      968.58     16.29 o
   5   8   2       39.28       28.53      3.70 o
   6   8   2       34.21       29.31      4.25 o
   7   8   2        9.41       11.79      4.03 o
   8   8   2        0.82       -1.30      3.36 o
   9   8   2       10.48       12.61      4.77 o
  -9   9   2       30.92       32.72      5.35 o
  -8   9   2      121.11      120.47      5.51 o
  -7   9   2        8.05        0.87      2.56 o
  -6   9   2      337.75      337.08      6.84 o
  -5   9   2       11.74       14.45      2.13 o
  -4   9   2      370.50      356.19      6.47 o
  -3   9   2      239.07      238.75      6.39 o
  -2   9   2      125.52       86.36      3.68 o
  -1   9   2      369.89      336.11      7.26 o
   0   9   2     1073.26     1197.87     17.38 o
   1   9   2     1653.92     1562.81     27.20 o
   2   9   2      273.85      383.44      9.43 o
   3   9   2      249.13      243.82      7.63 o
   4   9   2       35.13       36.39      3.75 o
   5   9   2        0.86        3.10      3.14 o
   6   9   2       47.23       55.78      4.01 o
   7   9   2        0.06        0.07      3.02 o
   8   9   2       28.22       27.52      5.05 o
   9   9   2        0.09       -0.64      4.45 o
  -9  10   2       42.22       43.03      5.83 o
  -8  10   2       50.69       55.35      5.05 o
  -7  10   2      242.93      225.35      6.82 o
  -6  10   2       86.16       84.93      4.22 o
  -5  10   2      146.75      176.77      5.11 o
  -4  10   2        6.08        2.99      2.72 o
  -3  10   2      228.12      213.88      6.20 o
  -2  10   2     1955.64     2121.07     32.21 o
  -1  10   2       21.00       10.52      1.95 o
   0  10   2      194.89      210.61      5.12 o
   1  10   2       39.08       41.40      4.94 o
   2  10   2     1358.70     1342.67     24.54 o
   3  10   2      590.85      635.56     14.13 o
   4  10   2       35.22       41.74      2.80 o
   5  10   2       61.96       59.56      5.09 o
   6  10   2      303.28      335.17      8.91 o
   7  10   2       11.73       11.26      4.31 o
   8  10   2       70.58       63.10      6.05 o
  -8  11   2       14.85        9.91      4.10 o
  -7  11   2        1.49       -3.14      3.14 o
  -6  11   2      170.76      154.74      8.57 o
  -5  11   2      319.83      280.79      7.22 o
  -4  11   2      266.20      263.03      9.05 o
  -3  11   2        3.43        1.92      2.30 o
  -2  11   2       33.52       28.66      2.86 o
  -1  11   2      707.60      685.07     11.61 o
   0  11   2      360.35      349.97      7.21 o
   1  11   2      112.27      118.98      6.43 o
   2  11   2      214.92      198.39      7.19 o
   3  11   2      139.82      139.26      9.72 o
   4  11   2        0.00       -2.77      2.77 o
   5  11   2      259.03      282.47      7.56 o
   6  11   2      142.95      143.60      7.32 o
   7  11   2        0.15        0.06      3.83 o
   8  11   2        0.56        3.29      6.04 o
  -8  12   2        2.20        1.03      3.91 o
  -7  12   2        2.76       -0.82      3.45 o
  -6  12   2      300.88      299.42      9.00 o
  -5  12   2      310.30      333.90      8.10 o
  -4  12   2       83.04       74.79      5.82 o
  -3  12   2      235.79      208.30      6.62 o
  -2  12   2        6.74        9.54      2.99 o
  -1  12   2      159.40      148.01      4.81 o
   0  12   2       59.55       72.97      3.37 o
   1  12   2      126.82      155.01      6.62 o
   2  12   2      783.03      737.80     16.12 o
   3  12   2      134.33      115.43      7.33 o
   4  12   2      146.24      113.85      6.18 o
   5  12   2      119.35      107.99      6.52 o
   6  12   2       25.13       36.80      5.12 o
   7  12   2       39.59       52.21      8.27 o
   8  12   2        0.15       -0.92      4.63 o
  -8  13   2       12.59       18.38      4.54 o
  -7  13   2      127.86      139.98      6.95 o
  -6  13   2       87.48       94.42      5.69 o
  -5  13   2       28.79       23.34      3.81 o
  -4  13   2      247.55      248.88      7.82 o
  -3  13   2        0.80        3.11      2.85 o
  -2  13   2      168.26      193.92     10.02 o
  -1  13   2        0.18        0.01      1.85 o
   0  13   2       39.54       46.82      2.56 o
   1  13   2      371.26      342.54     10.06 o
   2  13   2       44.20       73.33      5.28 o
   3  13   2       53.50       52.13      4.82 o
   4  13   2       10.02        8.74      3.80 o
   5  13   2       14.28       22.38      4.58 o
   6  13   2        9.29        6.11      4.28 o
   7  13   2        4.83        8.94      4.54 o
  -7  14   2        0.09       -1.45      3.71 o
  -6  14   2       18.22       20.59      4.14 o
  -5  14   2       26.26       24.33      3.42 o
  -4  14   2       33.58       22.88      3.74 o
  -3  14   2       10.34        4.91      3.01 o
  -2  14   2      221.38      209.79      7.01 o
  -1  14   2      229.13      223.82      7.59 o
   0  14   2       60.20       54.72      2.89 o
   1  14   2       32.60       27.72      3.26 o
   2  14   2       32.50       32.14      4.37 o
   3  14   2        1.05       -0.06      3.37 o
   4  14   2      180.94      183.25      8.19 o
   5  14   2       93.68       83.73      6.39 o
   6  14   2      119.21      118.74      7.41 o
   7  14   2       12.37       15.82      5.04 o
  -7  15   2       29.01       27.41      4.79 o
  -6  15   2       10.57        7.21      3.92 o
  -5  15   2       24.45       18.31      3.49 o
  -4  15   2       69.78       74.24      5.03 o
  -3  15   2       52.24       58.84      4.57 o
  -2  15   2        6.37       12.51      3.17 o
  -1  15   2       10.02       13.81      2.60 o
   0  15   2       31.57       35.63      2.52 o
   1  15   2      317.10      292.56      8.27 o
   2  15   2      330.67      379.41     10.57 o
   3  15   2        7.19        7.15      3.89 o
   4  15   2       53.48       45.00      5.46 o
   5  15   2       38.56       48.72      8.14 o
   6  15   2        7.24       13.77      4.67 o
  -6  16   2        0.19        1.27      3.86 o
  -5  16   2       61.06       56.78      5.06 o
  -4  16   2        3.59        1.54      3.29 o
  -3  16   2        1.08       -3.02      3.02 o
  -2  16   2       49.15       48.80      5.08 o
  -1  16   2      293.03      299.19      7.37 o
   0  16   2      110.30       76.77      5.23 o
   1  16   2      197.95      153.04      6.19 o
   2  16   2       58.78       55.33      4.49 o
   3  16   2       17.24       31.33      4.12 o
   4  16   2        0.17       -3.28      3.28 o
   5  16   2        2.54        1.84      3.71 o
   6  16   2       42.02       32.82      5.11 o
  -6  17   2       39.84       32.02      4.91 o
  -5  17   2        1.50        0.70      3.77 o
  -4  17   2       10.47        5.41      3.68 o
  -3  17   2       30.74       27.09      4.19 o
  -2  17   2        5.23        3.50      2.86 o
  -1  17   2        0.05       -0.63      3.26 o
   0  17   2       21.01       15.96      4.12 o
   1  17   2        1.62        7.43      5.77 o
   2  17   2      129.94      121.48      6.19 o
   3  17   2      110.22      105.96      5.97 o
   4  17   2        0.43       -1.94      3.39 o
   5  17   2       71.80       54.48      5.45 o
  -5  18   2        3.27        2.70      4.02 o
  -4  18   2        0.36        0.06      3.66 o
  -3  18   2        0.13       -2.59      4.13 o
  -2  18   2       15.15       13.09      4.16 o
  -1  18   2       26.97       29.15      4.61 o
   0  18   2       30.65       36.42      4.92 o
   1  18   2       61.48       68.26      6.37 o
   2  18   2       85.56       94.16      7.21 o
   3  18   2        4.15        8.46      4.80 o
   4  18   2       22.84       19.27      4.35 o
  -4  19   2       20.41       16.90      5.53 o
  -3  19   2       75.30       78.67      6.35 o
  -2  19   2        0.33       -0.41      3.88 o
  -1  19   2       77.56       80.32      6.96 o
   0  19   2        2.51        3.29      4.06 o
   1  19   2        0.64        0.13      3.77 o
   2  19   2       16.74       17.38      5.43 o
   3  19   2       18.03        9.25      5.09 o
  -2  20   2        1.66        3.77      4.45 o
  -1  20   2        2.01        0.05      4.70 o
   0  20   2        0.06       -1.91      4.06 o
   1  20   2       70.20       62.34      6.09 o
   2  20   2       44.59       52.91      6.78 o
 -10   1   3       24.68       25.24      4.78 o
  -9   1   3       34.55       35.51      3.75 o
  -8   1   3       54.54       39.76      3.50 o
  -7   1   3       17.94       19.76      2.64 o
  -6   1   3       79.50       81.05      2.92 o
  -5   1   3      321.15      325.00      7.54 o
  -4   1   3      413.04      444.69      5.93 o
  -3   1   3       34.60       20.51      0.93 o
  -2   1   3     3742.30     3426.61     29.72 o
  -1   1   3        1.58        7.01      0.35 o
   0   1   3     3509.08     3379.78     31.40 o
   1   1   3     3387.07     3586.89     34.95 o
   2   1   3       38.25       48.23      2.63 o
   3   1   3      182.18      202.61      8.40 o
   4   1   3      557.47      644.42     12.94 o
   5   1   3      648.58      667.98     13.95 o
   6   1   3      115.76      127.73     10.89 o
   7   1   3       63.18       65.43      5.32 o
   8   1   3      377.39      339.40     10.76 o
   9   1   3       34.23       45.09      5.50 o
  10   1   3        0.78       -3.06      5.35 o
 -10   2   3        0.00        4.13      4.02 o
  -9   2   3        1.03       -0.66      2.84 o
  -8   2   3      145.21      128.69      5.06 o
  -7   2   3        0.04       -3.40      3.40 o
  -6   2   3      167.00      147.94      3.93 o
  -5   2   3     1253.01     1393.91     17.04 o
  -4   2   3      182.92      136.11      4.20 o
  -3   2   3       31.27       27.91      1.53 o
  -2   2   3     8688.62     8357.09     68.84 o
  -1   2   3     1096.49     1059.47     10.29 o
   0   2   3     8156.83     7781.33     75.25 o
   1   2   3        2.41        1.91      0.49 o
   2   2   3     1343.81     1431.40     15.67 o
   3   2   3      572.48      667.52     34.97 o
   4   2   3     1838.42     2009.11     33.60 o
   5   2   3       72.90       85.89      4.46 o
   6   2   3        0.71        2.91      3.22 o
   7   2   3        1.20        5.28      4.38 o
   8   2   3        0.42       -1.00      3.73 o
   9   2   3       27.67       35.63      5.36 o
  10   2   3        0.39        3.09      4.54 o
 -10   3   3        8.25        2.35      3.99 o
  -9   3   3        7.76        1.96      2.97 o
  -8   3   3        0.96        1.02      2.59 o
  -7   3   3      206.22      196.67      5.70 o
  -6   3   3      440.35      419.51      7.55 o
  -5   3   3       14.46       20.06      1.65 o
  -4   3   3        7.20       19.94      1.50 o
  -3   3   3      157.65      164.03      2.70 o
  -2   3   3        1.16        4.58      0.73 o
  -1   3   3    11421.96    11161.66    103.32 o
   0   3   3      659.41      757.49     15.35 o
   1   3   3     3006.91     2961.05     30.74 o
   2   3   3       37.10       42.32      2.21 o
   3   3   3     3109.24     3225.72     51.31 o
   4   3   3     1281.94     1393.27     24.40 o
   5   3   3        6.07       13.84      2.92 o
   6   3   3       44.85       45.03      4.70 o
   7   3   3       98.73       88.43      5.75 o
   8   3   3      253.99      214.97      8.79 o
   9   3   3       55.67       57.04      7.35 o
 -10   4   3       47.48       60.18      8.71 o
  -9   4   3        3.96        3.16      3.00 o
  -8   4   3       84.96       67.93      4.09 o
  -7   4   3      326.97      329.98      7.58 o
  -6   4   3       76.73       68.94      3.17 o
  -5   4   3       27.70       20.41      2.52 o
  -4   4   3      708.91      688.71      8.60 o
  -3   4   3      858.81      847.19      9.91 o
  -2   4   3     1730.30     1814.18     16.86 o
  -1   4   3    20043.20    18803.96    181.24 o
   0   4   3     1213.27     1117.86     11.84 o
   1   4   3       15.00       19.80      1.20 o
   2   4   3       18.69       20.88      1.29 o
   3   4   3     1279.24     1202.83     21.11 o
   4   4   3      272.02      314.86      8.17 o
   5   4   3       13.15       17.66      3.02 o
   6   4   3      270.55      271.82      8.75 o
   7   4   3       29.02       29.89      4.57 o
   8   4   3      273.99      247.24      9.52 o
   9   4   3        0.87       -1.46      4.41 o
 -10   5   3       28.31       42.73      5.86 o
  -9   5   3        2.92        3.27      3.03 o
  -8   5   3      211.79      220.16      7.11 o
  -7   5   3      122.06      120.86      4.65 o
  -6   5   3      463.81      443.60      7.24 o
  -5   5   3      182.35      180.87      3.99 o
  -4   5   3      414.77      451.18      6.30 o
  -3   5   3      601.06      634.20      7.48 o
  -2   5   3     3727.35     4003.76     41.78 o
  -1   5   3      847.25      902.21      9.88 o
   0   5   3      136.01      142.24      3.35 o
   1   5   3      900.77      845.38     11.93 o
   2   5   3       52.62       39.97      2.54 o
   3   5   3        0.72       -1.82      1.82 o
   4   5   3       63.74       50.62      3.70 o
   5   5   3        0.08       -0.63      2.40 o
   6   5   3       53.71       49.00      4.78 o
   7   5   3       81.11       58.77      5.11 o
   8   5   3        5.95        4.90      4.07 o
   9   5   3       28.19       23.01      5.95 o
 -10   6   3        0.62       -0.44      4.38 o
  -9   6   3      129.96      122.45      5.57 o
  -8   6   3       31.99       27.20      3.45 o
  -7   6   3        1.58       -0.84      2.28 o
  -6   6   3       89.67       68.47      2.97 o
  -5   6   3      347.54      323.10      5.65 o
  -4   6   3       84.28       89.50      2.55 o
  -3   6   3      713.76      638.53      8.09 o
  -2   6   3     2910.40     2998.87     33.77 o
  -1   6   3     2489.76     2774.33     33.35 o
   0   6   3     3699.36     3662.76     40.85 o
   1   6   3       58.85       55.10      2.10 o
   2   6   3      474.21      459.89      9.80 o
   3   6   3     1525.57     1528.12     26.47 o
   4   6   3     2436.84     2607.25     43.30 o
   5   6   3       18.88       14.05      3.09 o
   6   6   3       38.38       25.58      4.20 o
   7   6   3        0.07        4.07      3.80 o
   8   6   3        0.78       -4.51      4.51 o
   9   6   3        0.73        1.96      5.94 o
  -9   7   3        4.39        3.34      4.09 o
  -8   7   3        7.94        3.70      2.96 o
  -7   7   3       55.74       49.02      3.58 o
  -6   7   3        0.02        0.23      1.76 o
  -5   7   3       15.69       17.49      1.71 o
  -4   7   3      318.75      341.75      5.36 o
  -3   7   3       68.20       77.74      2.72 o
  -2   7   3     1201.39     1115.57     12.96 o
  -1   7   3       88.12       59.19      2.40 o
   0   7   3     4988.49     4855.10     57.68 o
   1   7   3      342.00      391.29      7.46 o
   2   7   3      304.66      259.93      8.47 o
   3   7   3      208.75      243.55      7.15 o
   4   7   3       45.93       75.57      4.51 o
   5   7   3       78.98       69.69      4.71 o
   6   7   3      564.69      542.17     13.64 o
   7   7   3       98.04      101.86      7.13 o
   8   7   3       42.19       40.35      5.22 o
   9   7   3       23.83       12.48      4.04 o
  -9   8   3       52.61       53.45      4.95 o
  -8   8   3       11.88       14.87      3.23 o
  -7   8   3       46.03       53.00      3.69 o
  -6   8   3      113.91       91.76      5.62 o
  -5   8   3      151.19      156.07      4.16 o
  -4   8   3       48.76       63.49      2.45 o
  -3   8   3      920.49     1078.20     16.01 o
  -2   8   3      392.70      464.17      6.84 o
  -1   8   3      211.81      158.98      4.63 o
   0   8   3      535.90      504.13      9.30 o
   1   8   3     2012.14     1879.69     28.12 o
   2   8   3     2625.62     2615.96     38.38 o
   3   8   3        5.94       10.32      2.63 o
   4   8   3      136.24      144.52      6.08 o
   5   8   3        1.70       -2.81      2.81 o
   6   8   3       86.28       81.91      7.57 o
   7   8   3       34.42       34.08      5.30 o
   8   8   3       38.77       34.40      5.22 o
   9   8   3       21.49       32.16      6.91 o
  -9   9   3       21.35       14.69      4.73 o
  -8   9   3        6.47        5.05      3.55 o
  -7   9   3       17.81       22.57      3.06 o
  -6   9   3      101.61      113.76      6.07 o
  -5   9   3        0.34       -1.68      1.68 o
  -4   9   3       34.71       31.14      2.55 o
  -3   9   3      100.54      103.92      4.29 o
  -2   9   3      244.28      222.21      5.40 o
  -1   9   3       56.49       60.90      3.01 o
   0   9   3      166.26      147.43      4.41 o
   1   9   3       79.42      111.66      4.88 o
   2   9   3      118.78      116.41      5.21 o
   3   9   3      168.20      169.35      6.44 o
   4   9   3       18.16       14.03      3.24 o
   5   9   3        8.10        4.89      3.35 o
   6   9   3        0.95       -3.49      3.49 o
   7   9   3      183.37      162.42      7.98 o
   8   9   3       15.91       16.28      7.34 o
   9   9   3        0.03       -1.18      4.22 o
  -9  10   3       20.65       21.63      5.30 o
  -8  10   3        2.68        0.60      3.56 o
  -7  10   3        0.64       -2.53      2.53 o
  -6  10   3      124.83      124.65      4.29 o
  -5  10   3       83.91       85.53      3.55 o
  -4  10   3       30.21       31.55      2.72 o
  -3  10   3        8.99        4.24      2.74 o
  -2  10   3      275.16      264.58      6.30 o
  -1  10   3     1425.82     1449.62     20.90 o
   0  10   3      242.40      292.11      6.81 o
   1  10   3       80.11       62.91      4.02 o
   2  10   3       10.09       11.31      2.89 o
   3  10   3      534.01      522.66     10.22 o
   4  10   3       19.33       18.74      3.58 o
   5  10   3        1.00       -0.18      3.44 o
   6  10   3        7.60       11.17      3.98 o
   7  10   3       64.93       60.58      5.75 o
   8  10   3        0.58        9.03      4.44 o
  -8  11   3       31.12       31.23      4.59 o
  -7  11   3        1.76        2.34      3.29 o
  -6  11   3      341.70      344.88      9.11 o
  -5  11   3      478.28      517.46     10.24 o
  -4  11   3      164.73      137.30      4.94 o
  -3  11   3       53.13       29.45      3.62 o
  -2  11   3      101.46       84.92      3.72 o
  -1  11   3      135.25      127.19      4.32 o
   0  11   3      926.01      976.32     16.62 o
   1  11   3      101.28       83.22      6.73 o
   2  11   3       42.97       42.13      3.94 o
   3  11   3       69.86       78.53      5.41 o
   4  11   3      107.19      130.79      4.42 o
   5  11   3      508.34      491.74     14.40 o
   6  11   3      131.51      130.32      7.22 o
   7  11   3       36.42       45.59      5.57 o
   8  11   3        1.32        2.98      4.41 o
  -8  12   3       61.48       58.03      6.14 o
  -7  12   3       22.58       23.63      4.17 o
  -6  12   3       20.57       18.14      3.79 o
  -5  12   3      147.05      137.93      5.25 o
  -4  12   3       31.92       35.91      3.83 o
  -3  12   3      664.23      653.88     13.09 o
  -2  12   3      113.98      100.90      4.59 o
  -1  12   3        9.69       17.17      2.37 o
   0  12   3       54.39       52.66      3.17 o
   1  12   3      762.78      822.37     17.24 o
   2  12   3       15.93        7.89      3.12 o
   3  12   3       77.76       63.60      4.92 o
   4  12   3        1.04       -1.44      3.36 o
   5  12   3       35.34       38.10      4.87 o
   6  12   3        0.20       -3.92      4.48 o
   7  12   3       17.49       12.03      4.60 o
   8  12   3        5.67        6.41      5.51 o
  -8  13   3       28.55       27.17      5.33 o
  -7  13   3       57.60       56.11      5.19 o
  -6  13   3       39.43       41.31      4.47 o
  -5  13   3      191.11      180.46      6.14 o
  -4  13   3       26.07       24.57      5.25 o
  -3  13   3      173.20      166.06      6.44 o
  -2  13   3        3.46        3.08      2.83 o
  -1  13   3       31.42       38.65      4.15 o
   0  13   3      492.16      487.26     10.31 o
   1  13   3      868.40      859.19     18.33 o
   2  13   3      526.19      488.98     12.98 o
   3  13   3       68.71       62.02      5.10 o
   4  13   3        9.77       17.61      4.29 o
   5  13   3        2.98        3.92      3.98 o
   6  13   3        0.60       -3.59      3.89 o
   7  13   3       38.16       34.57      6.14 o
  -7  14   3        2.61       -2.44      3.49 o
  -6  14   3      130.02      121.17      6.37 o
  -5  14   3        0.18        0.56      2.97 o
  -4  14   3       41.13       33.74      3.97 o
  -3  14   3       83.04       87.67      4.96 o
  -2  14   3       94.70       74.65      4.58 o
  -1  14   3      115.01      116.62      4.37 o
   0  14   3       16.13       20.77      3.80 o
   1  14   3      244.15      205.27      8.33 o
   2  14   3      399.07      432.17     12.15 o
   3  14   3        9.96        8.16      3.94 o
   4  14   3       32.83       45.25      5.15 o
   5  14   3       13.84       23.70      4.75 o
   6  14   3        6.79        7.31      4.48 o
   7  14   3       22.09       18.44      5.35 o
  -7  15   3        6.71        6.15      3.97 o
  -6  15   3       96.02       98.77      6.13 o
  -5  15   3        5.77        2.53      3.03 o
  -4  15   3        3.64       -2.22      2.93 o
  -3  15   3        0.14       -2.99      3.59 o
  -2  15   3      304.23      292.40      7.79 o
  -1  15   3       10.37        9.57      2.68 o
   0  15   3      216.76      151.78      5.61 o
   1  15   3      106.70       95.42      6.23 o
   2  15   3      960.94      913.04     20.25 o
   3  15   3       52.77       63.93      5.72 o
   4  15   3       13.00       11.49      6.45 o
   5  15   3       23.62       36.67      5.32 o
   6  15   3        1.46        1.18      4.24 o
  -6  16   3        2.06        1.81      3.75 o
  -5  16   3        0.22       -0.57      2.98 o
  -4  16   3        0.12       -3.21      3.21 o
  -3  16   3        1.36        2.37      3.49 o
  -2  16   3      142.09      135.83      5.66 o
  -1  16   3        5.39        2.16      2.44 o
   0  16   3       51.73       50.33      5.34 o
   1  16   3      159.14      122.92      5.89 o
   2  16   3        6.91       11.89      4.43 o
   3  16   3        0.00       -3.76      3.76 o
   4  16   3       16.20       12.75      5.09 o
   5  16   3        2.10       -2.74      4.17 o
   6  16   3       26.33       25.53      5.70 o
  -6  17   3       50.95       53.92      5.46 o
  -5  17   3       16.01       12.83      4.24 o
  -4  17   3       78.91       94.85      8.25 o
  -3  17   3       10.03        6.77      3.53 o
  -2  17   3       28.14       33.77      3.90 o
  -1  17   3      100.03       81.34      5.55 o
   0  17   3       51.16       46.89      6.40 o
   1  17   3      349.18      347.38     11.72 o
   2  17   3        3.74        5.75      3.29 o
   3  17   3       16.79       23.57      4.47 o
   4  17   3        0.99        2.83      3.73 o
   5  17   3        0.16       -4.21      4.21 o
  -5  18   3        1.52       -0.10      5.16 o
  -4  18   3        8.06        2.44      4.12 o
  -3  18   3        9.78       18.09      4.34 o
  -2  18   3        5.79        9.41      4.19 o
  -1  18   3        1.06       -0.85      4.62 o
   0  18   3       22.53       15.27      4.24 o
   1  18   3        4.03        5.22      4.44 o
   2  18   3       48.67       42.04      5.94 o
   3  18   3       17.70       14.47      4.99 o
   4  18   3        3.76       -2.86      3.70 o
  -4  19   3        0.50       -3.20      4.60 o
  -3  19   3       14.86       15.87      4.66 o
  -2  19   3        7.06       -0.42      4.12 o
  -1  19   3       21.10       24.39      6.50 o
   0  19   3        0.89        1.69      3.82 o
   1  19   3        5.80        1.10      4.55 o
   2  19   3      198.72      215.39     10.16 o
   3  19   3        0.40        0.13      4.71 o
  -2  20   3       40.83       57.47      9.94 o
  -1  20   3        0.29       -4.49      4.49 o
   0  20   3       96.84      100.59      7.05 o
   1  20   3        0.64       -1.53      4.19 o
   2  20   3       82.24       90.66      7.70 o
 -10   0   4       22.61       21.92      6.35 o
  -9   0   4       10.03        7.40      4.23 o
  -8   0   4       17.38        7.77      4.11 o
  -7   0   4       19.38       12.50      2.97 o
  -6   0   4      115.87       85.78      4.11 o
  -5   0   4     2325.66     2534.11     41.12 o
  -4   0   4      310.02      410.50      7.35 o
  -3   0   4     1563.51     1568.75     19.21 o
  -2   0   4     6708.16     6176.04     74.04 o
  -1   0   4     6521.42     6320.25    140.04 o
   0   0   4     1265.65     1200.97     17.04 o
   1   0   4    17114.62    15477.16    209.52 o
   2   0   4     7230.33     7203.45    158.04 o
   3   0   4      739.16      657.17     18.04 o
   4   0   4     3413.63     3620.67     81.82 o
   5   0   4       42.21       41.53      5.00 o
   6   0   4        3.48        8.71      4.42 o
   7   0   4        0.07        0.02      5.41 o
   8   0   4       22.52       27.92      6.66 o
   9   0   4        2.03       -1.78      5.85 o
 -10   1   4       11.71       16.60      4.32 o
  -9   1   4        0.37       -2.64      2.64 o
  -8   1   4        4.95        4.21      2.58 o
  -7   1   4        3.87       -1.23      1.83 o
  -6   1   4      128.82      136.63      3.99 o
  -5   1   4      397.76      436.71      8.52 o
  -4   1   4        2.89        1.96      1.05 o
  -3   1   4     1229.96     1124.85     10.30 o
  -2   1   4      607.05      546.36      5.70 o
  -1   1   4     1065.60     1194.33     11.84 o
   0   1   4     3193.40     3065.90     29.89 o
   1   1   4      378.59      320.81      3.97 o
   2   1   4     1210.24     1174.97     13.13 o
   3   1   4    10341.67    10499.62    143.47 o
   4   1   4       16.95        2.15      2.24 o
   5   1   4        9.11        8.71      2.73 o
   6   1   4       68.13       46.21      4.18 o
   7   1   4        0.99       -2.78      3.80 o
   8   1   4      131.38       99.14      6.41 o
   9   1   4        9.72        6.96      4.25 o
 -10   2   4        4.83        4.05      3.92 o
  -9   2   4        3.70        1.88      2.94 o
  -8   2   4       77.39       69.43      3.97 o
  -7   2   4      280.59      277.68      7.92 o
  -6   2   4      268.37      255.39      6.78 o
  -5   2   4       60.19       80.31      2.47 o
  -4   2   4      129.52      133.08      3.90 o
  -3   2   4      392.88      426.78      4.65 o
  -2   2   4      118.40       98.15      1.53 o
  -1   2   4    13522.65    12889.27    110.03 o
   0   2   4    23151.08    20407.88    206.06 o
   1   2   4     8749.20     8437.51     81.20 o
   2   2   4     2263.22     2295.61     24.41 o
   3   2   4      387.01      370.51      9.42 o
   4   2   4      173.54      156.93      5.66 o
   5   2   4      271.79      293.35      8.33 o
   6   2   4       88.60       85.55      5.21 o
   7   2   4     1047.18     1017.53     21.11 o
   8   2   4       18.50       16.28      4.55 o
   9   2   4        7.09        2.10      4.86 o
 -10   3   4        0.45       -1.71      3.86 o
  -9   3   4        2.27        0.74      2.79 o
  -8   3   4       10.04       10.24      2.72 o
  -7   3   4        1.03       -2.07      2.07 o
  -6   3   4      673.33      700.55     11.50 o
  -5   3   4      163.41      226.01      4.42 o
  -4   3   4     2997.79     2942.79     31.24 o
  -3   3   4        0.98        0.50      0.82 o
  -2   3   4        9.27       15.53      0.85 o
  -1   3   4     2500.67     2364.01     21.52 o
   0   3   4       55.79       62.98      1.52 o
   1   3   4       40.87       25.24      1.24 o
   2   3   4      882.78      797.98     10.70 o
   3   3   4      848.90      842.92     15.70 o
   4   3   4       18.56        7.66      2.37 o
   5   3   4      592.41      559.88     12.64 o
   6   3   4      204.81      198.01      7.58 o
   7   3   4       80.86       80.27      5.85 o
   8   3   4       99.94       80.89      8.18 o
   9   3   4       30.53       28.88      5.23 o
 -10   4   4       32.73       26.37      4.83 o
  -9   4   4       20.94       21.29      4.39 o
  -8   4   4        3.02        2.31      2.61 o
  -7   4   4       21.26       32.63      3.00 o
  -6   4   4      296.83      328.27      5.61 o
  -5   4   4     1642.30     1686.67     20.93 o
  -4   4   4        7.97        2.81      1.14 o
  -3   4   4       99.23      103.32      2.28 o
  -2   4   4      102.08       99.64      2.38 o
  -1   4   4      801.85      842.54      8.63 o
   0   4   4       23.43       19.45      1.00 o
   1   4   4        5.41       13.79      1.26 o
   2   4   4      225.08      266.68      8.05 o
   3   4   4      129.26      118.30      4.55 o
   4   4   4      387.15      391.32      9.54 o
   5   4   4       21.95       27.97      4.34 o
   6   4   4      198.85      243.94      8.43 o
   7   4   4        0.20       -3.52      3.52 o
   8   4   4       24.72       18.39      4.44 o
   9   4   4       27.75       41.44      5.55 o
 -10   5   4        0.64        0.64      4.06 o
  -9   5   4       19.41       27.21      4.91 o
  -8   5   4       51.94       46.47      3.69 o
  -7   5   4        1.30       -1.23      2.25 o
  -6   5   4      171.89      201.10      4.55 o
  -5   5   4       23.91       24.09      1.78 o
  -4   5   4     1019.03      918.15     10.42 o
  -3   5   4     2226.54     2243.21     22.96 o
  -2   5   4     5135.26     5121.99     46.04 o
  -1   5   4     1598.12     1507.98     14.90 o
   0   5   4      170.62      196.69      3.42 o
   1   5   4     2531.04     2392.99     39.65 o
   2   5   4     1500.42     1505.96     25.51 o
   3   5   4      133.85      145.71      5.99 o
   4   5   4      387.22      347.04      9.10 o
   5   5   4      350.54      306.61      8.96 o
   6   5   4      122.99      123.01      6.28 o
   7   5   4       41.15       37.17      7.22 o
   8   5   4       24.45       10.57      4.34 o
   9   5   4       16.40       16.24      6.23 o
 -10   6   4        0.02       -2.27      3.98 o
  -9   6   4       85.75       76.51      7.85 o
  -8   6   4        0.39        3.40      2.74 o
  -7   6   4      132.92      130.87      5.67 o
  -6   6   4       25.38       25.62      2.26 o
  -5   6   4       48.87       52.70      2.40 o
  -4   6   4       25.94       24.27      1.59 o
  -3   6   4     3487.24     3707.32     37.20 o
  -2   6   4       16.34       10.00      1.12 o
  -1   6   4     4260.85     4113.11     43.07 o
   0   6   4      513.81      581.50      7.78 o
   1   6   4       92.37       88.09      2.84 o
   2   6   4       21.84       32.35      2.65 o
   3   6   4      218.05      166.85      4.45 o
   4   6   4       29.82       38.43      3.66 o
   5   6   4       43.88       45.86      4.17 o
   6   6   4      241.60      215.22      8.31 o
   7   6   4      116.98      132.15      7.53 o
   8   6   4       15.88        3.45      4.22 o
   9   6   4       72.47       65.45      6.49 o
  -9   7   4       15.36       11.70      3.66 o
  -8   7   4      152.78      156.36      5.79 o
  -7   7   4      270.40      275.85      6.26 o
  -6   7   4      108.64       88.76      3.40 o
  -5   7   4       63.96       69.20      2.47 o
  -4   7   4      259.74      317.61      5.48 o
  -3   7   4      621.86      630.48      8.75 o
  -2   7   4     1191.51     1301.06     14.82 o
  -1   7   4    10849.02    11054.84    113.41 o
   0   7   4      678.90      715.63     10.05 o
   1   7   4     2463.37     2560.92     37.19 o
   2   7   4      398.58      452.25     10.08 o
   3   7   4      153.86      165.98      5.91 o
   4   7   4      396.72      421.10     10.60 o
   5   7   4        0.38        4.22      3.03 o
   6   7   4      210.42      233.98      9.71 o
   7   7   4      135.29      137.87      7.74 o
   8   7   4       59.57       62.44      5.97 o
   9   7   4       21.57       17.44      7.00 o
  -9   8   4       79.75       86.11      5.56 o
  -8   8   4        6.75        7.90      3.07 o
  -7   8   4       18.43       21.48      3.05 o
  -6   8   4        4.45        0.76      1.98 o
  -5   8   4       38.65       47.22      2.38 o
  -4   8   4      230.61      238.88      4.70 o
  -3   8   4      590.44      520.32      8.30 o
  -2   8   4     2111.89     2204.57     25.66 o
  -1   8   4       13.82       28.25      3.69 o
   0   8   4      181.38      158.24      3.92 o
   1   8   4      121.48      111.87      4.38 o
   2   8   4      140.92      158.53      4.70 o
   3   8   4      144.34      112.75      6.17 o
   4   8   4       75.76       77.67      4.36 o
   5   8   4        0.16       -1.70      3.00 o
   6   8   4       50.55       61.31      5.41 o
   7   8   4        0.02       -3.67      3.67 o
   8   8   4        1.35        7.68      5.62 o
   9   8   4        6.32        5.12      4.55 o
  -9   9   4        2.97        5.09      4.34 o
  -8   9   4       67.10       70.86      5.20 o
  -7   9   4        0.22        0.48      2.38 o
  -6   9   4      306.25      307.92      6.62 o
  -5   9   4      135.89      137.54      4.14 o
  -4   9   4      364.40      397.07      7.26 o
  -3   9   4      387.49      429.93      8.19 o
  -2   9   4     3071.44     3111.44     35.62 o
  -1   9   4       59.14       67.12      2.98 o
   0   9   4      457.12      493.91      8.43 o
   1   9   4       82.28      107.85      3.75 o
   2   9   4     2380.50     2558.43     38.04 o
   3   9   4     1062.11     1093.20     21.00 o
   4   9   4        1.84        2.77      3.05 o
   5   9   4      641.20      608.06     14.67 o
   6   9   4       12.20       17.88      4.44 o
   7   9   4       35.06       32.28      5.04 o
   8   9   4       21.97       22.51      4.96 o
  -9  10   4       13.60       23.58      5.06 o
  -8  10   4        6.09        3.31      3.57 o
  -7  10   4      110.23      100.85      4.67 o
  -6  10   4      102.24      111.77      4.16 o
  -5  10   4      181.94      172.51      5.39 o
  -4  10   4       14.10       20.15      2.61 o
  -3  10   4      311.61      316.37      7.72 o
  -2  10   4       64.56       83.57      2.81 o
  -1  10   4       28.94       44.32      2.71 o
   0  10   4     1691.05     1647.17     25.58 o
   1  10   4       47.87       56.53      3.01 o
   2  10   4      640.26      699.68     19.78 o
   3  10   4      918.03      992.13     17.09 o
   4  10   4      153.77      150.82      6.89 o
   5  10   4      643.30      672.91     15.97 o
   6  10   4      543.61      507.81     13.91 o
   7  10   4      182.90      191.22      8.94 o
   8  10   4        1.72       10.09      4.63 o
  -8  11   4        2.16       -0.14      3.85 o
  -7  11   4        9.96       11.54      3.55 o
  -6  11   4       34.28       27.80      3.24 o
  -5  11   4        1.30        0.87      2.40 o
  -4  11   4        3.57        0.83      2.27 o
  -3  11   4      959.12      929.16     16.51 o
  -2  11   4      843.19      870.95     14.19 o
  -1  11   4      466.65      447.52      8.71 o
   0  11   4        0.52       -1.73      1.88 o
   1  11   4      288.47      269.61      8.24 o
   2  11   4       25.47       42.18      3.99 o
   3  11   4       33.95       39.18      3.66 o
   4  11   4      117.69      114.63      6.19 o
   5  11   4       80.60       92.07      6.23 o
   6  11   4       79.98       82.69      6.35 o
   7  11   4        6.28        6.59      4.39 o
   8  11   4      120.07      127.78      8.94 o
  -8  12   4       25.05       31.20      5.18 o
  -7  12   4       50.18       48.68      4.71 o
  -6  12   4        7.83       10.95      2.95 o
  -5  12   4        6.60       -1.57      2.60 o
  -4  12   4      413.76      379.08      8.50 o
  -3  12   4      148.81      131.92      5.48 o
  -2  12   4       48.75       67.11      3.63 o
  -1  12   4      110.99       78.25      3.66 o
   0  12   4       31.49       39.98      4.05 o
   1  12   4      150.07      146.09      6.46 o
   2  12   4      231.06      261.59      8.73 o
   3  12   4      387.01      437.93     11.83 o
   4  12   4        5.47        0.40      3.37 o
   5  12   4       86.81       80.37      6.08 o
   6  12   4       79.95       69.80      6.26 o
   7  12   4        6.50        6.43      4.58 o
  -8  13   4       13.91       16.30      4.98 o
  -7  13   4      154.02      143.62      6.77 o
  -6  13   4       80.61       83.96      5.35 o
  -5  13   4      131.84      125.80      5.29 o
  -4  13   4       24.66       20.07      3.69 o
  -3  13   4      397.07      367.66      9.44 o
  -2  13   4        2.11        1.36      2.71 o
  -1  13   4      548.29      525.99     10.27 o
   0  13   4      510.75      506.49     12.67 o
   1  13   4       10.32        4.01      3.30 o
   2  13   4       86.94       85.85      5.70 o
   3  13   4       23.47       20.90      4.13 o
   4  13   4      200.67      183.09      9.58 o
   5  13   4       40.82       49.78      5.52 o
   6  13   4        7.08        7.32      4.46 o
   7  13   4       16.98       19.71      5.05 o
  -7  14   4       79.43       67.37      5.48 o
  -6  14   4        4.96        2.31      3.80 o
  -5  14   4        0.27        1.51      3.21 o
  -4  14   4      167.87      174.63      7.91 o
  -3  14   4        9.26        6.81      3.30 o
  -2  14   4       61.99       57.45      3.67 o
  -1  14   4        7.04       10.16      1.88 o
   0  14   4        0.48       -3.04      3.04 o
   1  14   4        5.93        5.44      3.63 o
   2  14   4      708.16      624.41     15.41 o
   3  14   4      195.62      185.97      8.40 o
   4  14   4      106.98       99.39      6.59 o
   5  14   4       68.79       68.14      6.27 o
   6  14   4       79.13       71.54      6.67 o
   7  14   4       38.36       52.66      6.65 o
  -7  15   4        0.00        3.43      4.48 o
  -6  15   4        0.00        1.11      3.58 o
  -5  15   4        4.50       -1.74      2.89 o
  -4  15   4        4.65        1.43      3.40 o
  -3  15   4        1.89        3.32      3.04 o
  -2  15   4        4.75        4.90      2.85 o
  -1  15   4      435.52      483.76     10.24 o
   0  15   4      584.64      599.02     14.99 o
   1  15   4      135.55      187.70      8.41 o
   2  15   4        1.63        4.64      4.00 o
   3  15   4       31.10       26.81      4.83 o
   4  15   4       16.95       13.59      4.63 o
   5  15   4       17.62       14.22      5.33 o
   6  15   4       27.49       35.52      5.77 o
  -6  16   4        6.72        6.41      4.01 o
  -5  16   4       77.91       86.25      5.08 o
  -4  16   4        3.97       -3.15      3.15 o
  -3  16   4       10.99        7.60      3.94 o
  -2  16   4       32.46       52.28      5.10 o
  -1  16   4       21.91       18.47      3.21 o
   0  16   4        0.08        4.87      3.80 o
   1  16   4       74.29       75.38      5.99 o
   2  16   4        1.27        0.64      3.97 o
   3  16   4        0.06       -3.62      3.62 o
   4  16   4        0.11        1.45      4.35 o
   5  16   4        2.78        2.73      4.53 o
   6  16   4       48.22       60.03      9.20 o
  -5  17   4        7.26        8.25      4.56 o
  -4  17   4       52.60       57.24      5.11 o
  -3  17   4        5.55        0.37      5.22 o
  -2  17   4       45.35       36.65      4.73 o
  -1  17   4        3.37        5.71      3.58 o
   0  17   4       10.81       14.48      4.39 o
   1  17   4      135.83      149.87      8.05 o
   2  17   4       11.35       15.22      4.78 o
   3  17   4        5.61        2.96      4.38 o
   4  17   4       26.88       20.86      5.22 o
   5  17   4       61.86       73.12      7.17 o
  -5  18   4      111.04      123.37      9.25 o
  -4  18   4       14.59       14.81      4.27 o
  -3  18   4        2.60        9.52      4.23 o
  -2  18   4       62.75       49.97      5.28 o
  -1  18   4        0.12       -2.29      3.51 o
   0  18   4       30.79       30.75      5.64 o
   1  18   4        3.14        0.15      4.16 o
   2  18   4      137.32      122.39      8.27 o
   3  18   4      109.67      104.00      7.83 o
   4  18   4       67.62       86.26      6.77 o
  -4  19   4        1.44       -3.90      3.92 o
  -3  19   4        6.58        6.17      4.42 o
  -2  19   4       54.85       61.21      6.62 o
  -1  19   4       58.05       49.63      5.43 o
   0  19   4        4.70       -0.73      3.88 o
   1  19   4       61.06       66.39      6.86 o
   2  19   4        3.13       -4.32      4.32 o
   3  19   4        2.47       -4.72      6.47 o
  -2  20   4       12.66        9.73      5.49 o
  -1  20   4        5.82        6.01      5.06 o
   0  20   4       19.07       19.30      6.01 o
   1  20   4       10.73        2.69      6.37 o
 -10   1   5       40.89       50.75      6.16 o
  -9   1   5       11.37        4.89      3.12 o
  -8   1   5        0.22       -2.32      2.32 o
  -7   1   5      126.91      117.70      3.73 o
  -6   1   5       13.04       16.16      2.23 o
  -5   1   5     1077.71     1113.36     12.94 o
  -4   1   5      151.03      156.40      3.34 o
  -3   1   5     1284.80     1222.71     12.16 o
  -2   1   5     3410.66     3320.32     31.74 o
  -1   1   5     2837.32     2888.81     28.90 o
   0   1   5      383.41      410.02      4.86 o
   1   1   5     5710.59     5528.85     53.61 o
   2   1   5     1262.05     1462.31     18.29 o
   3   1   5     1856.90     1963.01     28.79 o
   4   1   5      341.95      336.02      7.07 o
   5   1   5       88.22       79.92      7.57 o
   6   1   5        7.70        2.49      3.11 o
   7   1   5       77.97       60.50      6.52 o
   8   1   5       11.10        3.47      4.95 o
   9   1   5        1.86        4.93      4.40 o
 -10   2   5       22.52       25.55      6.13 o
  -9   2   5       12.06       15.71      3.48 o
  -8   2   5       26.60       20.67      3.33 o
  -7   2   5      187.99      169.53      5.30 o
  -6   2   5      208.44      221.77      4.60 o
  -5   2   5      384.09      424.37      6.02 o
  -4   2   5     1145.11     1180.38     13.26 o
  -3   2   5     5759.39     5738.49     53.68 o
  -2   2   5     1583.11     1500.95     14.62 o
  -1   2   5     1552.96     1694.48     15.62 o
   0   2   5      223.22      245.81      4.32 o
   1   2   5      487.46      517.99      6.89 o
   2   2   5      505.80      435.69      6.59 o
   3   2   5      636.21      654.86     13.46 o
   4   2   5     1378.23     1435.38     25.39 o
   5   2   5      179.39      199.38      9.59 o
   6   2   5      200.12      169.91      7.05 o
   7   2   5        4.43        1.74      3.65 o
   8   2   5        0.98       -0.39      3.85 o
   9   2   5        3.35       -3.79      3.79 o
 -10   3   5       10.77       12.15      4.19 o
  -9   3   5       16.87        6.33      3.29 o
  -8   3   5      125.12      129.57      4.98 o
  -7   3   5       50.24       51.93      3.30 o
  -6   3   5       78.88       90.74      2.87 o
  -5   3   5      769.90      818.91     10.06 o
  -4   3   5      397.33      408.81      5.56 o
  -3   3   5      913.75      981.88     10.56 o
  -2   3   5     2971.86     2930.33     25.62 o
  -1   3   5     1965.57     1995.89     17.54 o
   0   3   5       85.14       74.70      1.80 o
   1   3   5     3442.16     3482.61     36.16 o
   2   3   5      235.08      272.54      4.56 o
   3   3   5      334.98      378.42      8.78 o
   4   3   5        4.72        3.12      2.37 o
   5   3   5       87.97      111.25      5.36 o
   6   3   5        1.09       -2.80      3.12 o
   7   3   5       83.83       59.45      5.28 o
   8   3   5       47.45       38.97      5.15 o
   9   3   5       17.71       14.17      4.70 o
 -10   4   5       26.90       18.47      4.42 o
  -9   4   5       36.80       34.12      3.98 o
  -8   4   5        9.50        7.52      2.75 o
  -7   4   5      699.41      649.97     11.51 o
  -6   4   5      767.70      795.61     10.29 o
  -5   4   5      751.28      807.94     10.06 o
  -4   4   5     2240.92     2253.81     23.02 o
  -3   4   5      823.59      878.01     10.44 o
  -2   4   5      428.07      445.60      5.06 o
  -1   4   5      221.85      269.57      4.04 o
   0   4   5     4039.92     4310.35     44.55 o
   1   4   5      550.24      473.45      7.65 o
   2   4   5     3861.17     3916.46     61.61 o
   3   4   5       62.82       55.73      3.66 o
   4   4   5      146.03      128.83      5.40 o
   5   4   5       19.83       10.67      3.07 o
   6   4   5      150.98      146.77      6.84 o
   7   4   5      441.43      397.59     11.78 o
   8   4   5       62.58       61.16      5.80 o
   9   4   5        9.19       10.98      4.71 o
 -10   5   5       34.32       31.97      4.95 o
  -9   5   5        4.77        5.35      3.35 o
  -8   5   5      214.79      199.56      6.28 o
  -7   5   5      164.65      156.37      6.79 o
  -6   5   5      623.71      690.12      9.33 o
  -5   5   5      996.47      987.98     13.67 o
  -4   5   5      217.24      281.60      4.49 o
  -3   5   5       59.15       56.60      1.74 o
  -2   5   5      186.92      198.49      3.06 o
  -1   5   5     1380.34     1591.57     17.38 o
   0   5   5     2591.11     2782.30     33.37 o
   1   5   5     1332.16     1341.64     18.55 o
   2   5   5       58.79       86.99      4.70 o
   3   5   5      114.71      104.18      4.16 o
   4   5   5     1123.38     1044.08     19.93 o
   5   5   5       21.46       23.51      3.47 o
   6   5   5      253.38      267.43      9.31 o
   7   5   5       18.65       11.64      4.10 o
   8   5   5       82.45       85.76      6.52 o
   9   5   5       19.33       18.07      6.07 o
 -10   6   5        0.64       -2.06      3.85 o
  -9   6   5       28.37       38.02      5.66 o
  -8   6   5      156.08      150.58      8.37 o
  -7   6   5       36.88       43.64      2.93 o
  -6   6   5       97.46      134.62      3.65 o
  -5   6   5       46.53       52.58      2.11 o
  -4   6   5      371.79      381.38      5.66 o
  -3   6   5     2381.24     2436.21     24.98 o
  -2   6   5       80.18      100.18      3.37 o
  -1   6   5      896.87      933.75     12.04 o
   0   6   5     1164.61     1216.44     15.71 o
   1   6   5     2606.53     2651.35     34.90 o
   2   6   5      431.61      479.02     10.33 o
   3   6   5      292.81      318.94      8.35 o
   4   6   5      722.64      707.22     15.03 o
   5   6   5       28.23       16.13      3.43 o
   6   6   5      822.71      771.71     17.76 o
   7   6   5       65.14       49.84      5.28 o
   8   6   5       66.52       69.83      6.17 o
   9   6   5        8.85       14.48      5.04 o
  -9   7   5        2.37        2.84      3.29 o
  -8   7   5       33.02       26.06      3.44 o
  -7   7   5       19.04       14.55      2.39 o
  -6   7   5       95.91       99.19      3.89 o
  -5   7   5       66.49       64.84      3.15 o
  -4   7   5      102.40       96.12      2.73 o
  -3   7   5        5.56        8.47      1.28 o
  -2   7   5       43.70       31.94      1.69 o
  -1   7   5       21.51       32.72      3.49 o
   0   7   5      264.90      306.42      5.88 o
   1   7   5      120.79      133.53      4.07 o
   2   7   5       37.38       50.39      3.35 o
   3   7   5      823.37      734.89     15.03 o
   4   7   5       74.42       71.33      5.45 o
   5   7   5        5.21        8.96      3.53 o
   6   7   5      114.42      104.61      6.41 o
   7   7   5        9.40        9.32      4.06 o
   8   7   5        2.96       10.48      4.45 o
   9   7   5        0.08       -1.83      4.81 o
  -9   8   5      150.45      168.48      7.61 o
  -8   8   5        0.16       -0.52      2.65 o
  -7   8   5      450.68      428.93      8.22 o
  -6   8   5      562.80      574.30      9.67 o
  -5   8   5        3.29        1.84      1.58 o
  -4   8   5      201.18      210.97      4.83 o
  -3   8   5      108.93      111.36      3.06 o
  -2   8   5     1192.02     1270.05     16.70 o
  -1   8   5       10.98        9.69      1.54 o
   0   8   5     2201.23     2071.97     28.04 o
   1   8   5     1854.16     2144.89     31.96 o
   2   8   5     2841.27     2688.67     39.60 o
   3   8   5       49.32       47.36      3.78 o
   4   8   5       14.11       17.14      3.38 o
   5   8   5      255.27      271.67     10.80 o
   6   8   5       84.99       93.59      6.42 o
   7   8   5      206.32      185.12      8.51 o
   8   8   5       32.74       30.11      5.25 o
  -9   9   5        0.35       -1.01      4.42 o
  -8   9   5       19.49       25.34      3.81 o
  -7   9   5       10.32       12.51      2.77 o
  -6   9   5      558.57      541.55      9.46 o
  -5   9   5      195.81      161.45      4.19 o
  -4   9   5      372.43      365.03      6.87 o
  -3   9   5     1133.07     1310.42     16.38 o
  -2   9   5      427.60      410.78      6.54 o
  -1   9   5     4496.50     4526.51     64.39 o
   0   9   5      184.49      178.64      5.05 o
   1   9   5      267.38      284.20      6.62 o
   2   9   5       97.60      105.43      4.00 o
   3   9   5       48.02       52.38      4.40 o
   4   9   5     1454.84     1394.21     26.26 o
   5   9   5       53.63       49.18      5.01 o
   6   9   5      679.21      674.66     16.53 o
   7   9   5       17.05       26.14      8.86 o
   8   9   5      168.87      173.73      8.94 o
  -9  10   5       14.80       23.92      9.99 o
  -8  10   5       52.00       55.68      5.45 o
  -7  10   5        7.47        6.88      3.02 o
  -6  10   5       41.74       36.31      2.87 o
  -5  10   5       30.03       20.74      2.83 o
  -4  10   5     1173.27     1118.18     17.24 o
  -3  10   5      424.97      504.24     12.17 o
  -2  10   5      973.57     1028.47     13.51 o
  -1  10   5       76.66       73.48      4.43 o
   0  10   5      167.08      145.24      4.73 o
   1  10   5       35.74       56.96      3.14 o
   2  10   5       73.47       84.22      6.62 o
   3  10   5      976.03     1019.51     17.67 o
   4  10   5      127.65      124.03      6.49 o
   5  10   5        5.43        7.05      4.70 o
   6  10   5      249.00      269.56     10.13 o
   7  10   5        1.07        6.30      4.14 o
   8  10   5       20.78       21.21      5.21 o
  -8  11   5       39.99       52.64      5.54 o
  -7  11   5       21.58       30.04      4.00 o
  -6  11   5       46.39       43.18      3.43 o
  -5  11   5       87.20       81.59      4.14 o
  -4  11   5       91.80      113.35      4.45 o
  -3  11   5        5.66        1.88      2.51 o
  -2  11   5     1720.43     1775.60     21.80 o
  -1  11   5     1325.45     1170.04     19.49 o
   0  11   5      644.10      642.04     14.03 o
   1  11   5        0.44        0.05      1.77 o
   2  11   5        7.06        9.28      2.00 o
   3  11   5      100.74      100.79      4.20 o
   4  11   5        0.43       -3.92      3.92 o
   5  11   5      195.11      184.14      8.34 o
   6  11   5        2.68        7.10      4.27 o
   7  11   5       15.82       21.72      5.11 o
   8  11   5       60.82       58.67      6.80 o
  -8  12   5       20.94       26.70      6.00 o
  -7  12   5      116.37      107.52      5.86 o
  -6  12   5       12.59        4.09      2.98 o
  -5  12   5      260.78      259.65      7.10 o
  -4  12   5       59.57       47.70      3.57 o
  -3  12   5     1346.21     1338.22     22.49 o
  -2  12   5      152.22      145.66      3.91 o
  -1  12   5      273.41      290.68      7.56 o
   0  12   5      407.75      374.58     10.27 o
   1  12   5      153.96      167.66      7.00 o
   2  12   5        8.20        4.02      3.26 o
   3  12   5       14.91        5.94      4.14 o
   4  12   5       18.20       24.23      5.87 o
   5  12   5       44.68       48.08      5.38 o
   6  12   5        9.69       15.82      4.62 o
   7  12   5        1.52        0.55      4.47 o
  -8  13   5        0.02       -1.79      4.03 o
  -7  13   5       32.93       38.55      5.14 o
  -6  13   5      232.03      222.20      7.03 o
  -5  13   5      245.07      241.85      6.97 o
  -4  13   5       40.54       39.51      3.55 o
  -3  13   5      915.39      952.62     17.61 o
  -2  13   5     1283.28     1214.89     17.70 o
  -1  13   5     1072.53     1098.58     19.21 o
   0  13   5      146.39      142.35      6.56 o
   1  13   5      940.10      913.36     19.20 o
   2  13   5      260.27      242.94      8.76 o
   3  13   5       56.43       39.49      4.73 o
   4  13   5        1.49       -3.37      3.37 o
   5  13   5        9.19        6.32      4.72 o
   6  13   5       88.24       88.81      8.69 o
   7  13   5       31.97       41.60      6.13 o
  -7  14   5       35.95       44.80      5.56 o
  -6  14   5       78.66       74.44      5.24 o
  -5  14   5       41.90       47.02      3.87 o
  -4  14   5       31.71       44.88      3.77 o
  -3  14   5      843.64      765.78     15.33 o
  -2  14   5      491.18      539.79     10.29 o
  -1  14   5      153.56      162.96      7.80 o
   0  14   5       27.72       24.52      4.55 o
   1  14   5      420.40      466.94     14.37 o
   2  14   5      273.63      263.13      9.59 o
   3  14   5       53.88       32.13      4.78 o
   4  14   5       54.73       34.07      5.12 o
   5  14   5        8.91        1.77      4.17 o
   6  14   5        1.34        4.12      4.79 o
   7  14   5        0.00       -3.20      4.70 o
  -7  15   5       32.42       32.08      6.02 o
  -6  15   5       78.19       91.06      5.81 o
  -5  15   5        2.94        3.52      3.10 o
  -4  15   5       22.76       24.84      4.00 o
  -3  15   5       29.29       23.51      3.48 o
  -2  15   5      450.68      434.29      9.10 o
  -1  15   5      399.81      431.63     10.43 o
   0  15   5       35.55       32.76      4.65 o
   1  15   5        0.38        0.69      3.67 o
   2  15   5      104.35      104.59      6.63 o
   3  15   5       34.78       38.97      9.74 o
   4  15   5      136.06      160.79      8.42 o
   5  15   5       10.20       11.15      4.80 o
   6  15   5        3.37       -1.64      4.72 o
  -6  16   5        4.84       13.34      4.14 o
  -5  16   5       85.25       85.20      5.02 o
  -4  16   5      173.79      200.09      7.71 o
  -3  16   5      284.66      278.20      8.35 o
  -2  16   5      161.13      174.21      6.62 o
  -1  16   5       16.29       28.40      3.38 o
   0  16   5      149.66      159.13      7.84 o
   1  16   5       43.64       39.45      5.13 o
   2  16   5       28.57       28.34      5.01 o
   3  16   5       34.69       24.00      4.99 o
   4  16   5        8.73       10.59      4.80 o
   5  16   5        9.22       10.11      5.05 o
  -5  17   5       41.79       37.91      4.30 o
  -4  17   5       37.54       34.71      4.17 o
  -3  17   5       21.53       36.48      4.13 o
  -2  17   5       23.66       45.75      5.67 o
  -1  17   5      166.31      165.80      7.37 o
   0  17   5        0.01        4.26      3.95 o
   1  17   5       73.54       60.03      7.20 o
   2  17   5       47.34       30.16      5.24 o
   3  17   5        0.32       -4.23      4.23 o
   4  17   5        7.04        8.99      4.93 o
   5  17   5       17.93       14.97      5.54 o
  -5  18   5        5.23        2.56      4.01 o
  -4  18   5       15.32       21.98      4.01 o
  -3  18   5       33.75       34.36      5.02 o
  -2  18   5       53.82       57.70      9.35 o
  -1  18   5       24.64       18.92      4.42 o
   0  18   5       18.06       17.49      4.83 o
   1  18   5        1.33       -0.39      4.67 o
   2  18   5       72.28       72.54      6.70 o
   3  18   5        0.74       -0.20      4.65 o
   4  18   5       17.10        7.73      5.19 o
  -3  19   5       45.99       42.89      5.48 o
  -2  19   5        4.64       13.34      5.06 o
  -1  19   5       30.02       35.34      5.10 o
   0  19   5        6.31        6.98      3.97 o
   1  19   5       25.42       31.41      5.66 o
   2  19   5        1.67       -0.35      4.62 o
   3  19   5        1.75       -1.44      4.70 o
  -2  20   5       14.32       19.69      5.73 o
  -1  20   5      102.48      125.85      7.47 o
   0  20   5       25.00       23.13      5.07 o
   1  20   5        0.31        7.24      5.06 o
 -10   0   6        0.61        2.47     11.24 o
  -9   0   6      160.63      179.88     10.43 o
  -8   0   6      203.42      196.13      8.25 o
  -7   0   6      631.46      654.12     15.98 o
  -6   0   6        9.03        6.41      2.12 o
  -5   0   6     1250.74     1408.78     21.24 o
  -4   0   6       75.55       65.54      2.71 o
  -3   0   6      126.95      177.15      4.12 o
  -2   0   6       92.44      101.07      3.90 o
  -1   0   6        0.30       -0.65      0.68 o
   0   0   6     2394.09     2114.64     29.64 o
   1   0   6     1290.59     1475.97     30.04 o
   2   0   6      335.12      448.47      9.01 o
   3   0   6       91.60       95.08      8.60 o
   4   0   6      912.56      941.32     29.87 o
   5   0   6      170.65      168.11      9.35 o
   6   0   6      228.86      201.27     11.20 o
   7   0   6        3.54       -4.62      4.62 o
   8   0   6       90.97       86.65      9.19 o
   9   0   6        0.00      -10.63     11.78 o
 -10   1   6        0.40       -3.21      3.68 o
  -9   1   6       19.61       16.52      4.75 o
  -8   1   6       58.27       45.25      3.55 o
  -7   1   6       19.13       10.32      2.50 o
  -6   1   6       37.83       42.06      2.13 o
  -5   1   6       58.06       50.66      1.83 o
  -4   1   6      383.93      446.84      6.20 o
  -3   1   6       25.43       27.87      0.98 o
  -2   1   6       38.77       51.11      3.42 o
  -1   1   6      527.12      521.39      6.38 o
   0   1   6       59.31       64.46      1.55 o
   1   1   6     1961.11     1963.47     19.84 o
   2   1   6      589.43      543.28     10.18 o
   3   1   6     1988.26     2033.97     29.93 o
   4   1   6        0.05        2.22      2.46 o
   5   1   6      380.62      422.97      8.82 o
   6   1   6      141.36      153.23      5.03 o
   7   1   6       74.92       68.60      5.60 o
   8   1   6        7.08        8.71      4.21 o
   9   1   6        1.31       -3.80      4.05 o
 -10   2   6       35.99       33.71      5.02 o
  -9   2   6       85.69      108.06      6.04 o
  -8   2   6        2.82        4.39      2.50 o
  -7   2   6     1401.97     1399.22     20.70 o
  -6   2   6      500.98      479.99      6.86 o
  -5   2   6        9.01       12.39      1.35 o
  -4   2   6        8.42        4.69      1.02 o
  -3   2   6     3235.53     3332.18     34.94 o
  -2   2   6      176.78      151.88      2.67 o
  -1   2   6     3109.57     3008.02     28.42 o
   0   2   6     1172.30     1134.63     11.74 o
   1   2   6        8.09        7.66      1.38 o
   2   2   6       44.01       61.40      2.15 o
   3   2   6       83.64       70.88      3.43 o
   4   2   6      650.16      715.67     20.79 o
   5   2   6      118.42      115.47      6.91 o
   6   2   6       27.63       26.45      4.84 o
   7   2   6       79.49       89.75      6.09 o
   8   2   6       88.61       99.84      6.77 o
   9   2   6        0.14       -2.96      4.00 o
 -10   3   6        1.35        2.52      3.78 o
  -9   3   6       20.57       27.71      4.39 o
  -8   3   6      192.46      178.20      5.69 o
  -7   3   6      152.63      134.15      4.96 o
  -6   3   6      863.21      877.85     10.98 o
  -5   3   6      551.03      524.10      7.00 o
  -4   3   6     4937.42     5101.14     56.37 o
  -3   3   6     4738.62     4930.90     46.30 o
  -2   3   6        2.99        4.96      0.90 o
  -1   3   6       31.96       19.67      0.81 o
   0   3   6      549.07      628.83      6.75 o
   1   3   6     3430.80     3615.92     42.67 o
   2   3   6      526.32      511.07      8.90 o
   3   3   6       30.94       68.40      2.71 o
   4   3   6       93.58       87.74      4.93 o
   5   3   6      233.40      234.34      8.17 o
   6   3   6        0.80       -2.92      2.92 o
   7   3   6        0.07       -0.64      3.58 o
   8   3   6       16.24        5.65      4.33 o
   9   3   6       19.54       11.87      4.81 o
 -10   4   6       10.90       19.61      4.42 o
  -9   4   6       46.03       42.69      4.69 o
  -8   4   6      126.43      137.23      5.16 o
  -7   4   6       25.59       30.10      2.65 o
  -6   4   6      294.62      275.52      6.37 o
  -5   4   6      630.41      747.29      8.82 o
  -4   4   6     1048.82     1004.93     11.65 o
  -3   4   6      736.40      830.70      9.25 o
  -2   4   6     1871.01     1954.76     20.93 o
  -1   4   6       44.02       55.44      1.40 o
   0   4   6      746.06      678.65      8.60 o
   1   4   6     2415.55     2644.66     38.91 o
   2   4   6      196.53      209.60      5.93 o
   3   4   6      758.74      815.84     15.81 o
   4   4   6      529.94      556.65     12.49 o
   5   4   6       47.83       40.82      4.03 o
   6   4   6       72.13       54.99      4.96 o
   7   4   6       22.93       26.11      4.63 o
   8   4   6        1.48       -2.62      3.75 o
   9   4   6       13.86       13.86      4.83 o
 -10   5   6        0.44       -3.53      3.53 o
  -9   5   6        1.28       -2.53      3.34 o
  -8   5   6        1.66       -1.54      2.42 o
  -7   5   6       83.13      107.94      3.97 o
  -6   5   6     1300.92     1258.65     21.32 o
  -5   5   6        5.90        6.05      1.42 o
  -4   5   6       65.93       83.17      2.90 o
  -3   5   6       72.69       45.57      1.55 o
  -2   5   6     1661.88     2026.28     20.70 o
  -1   5   6      210.84      252.64      4.09 o
   0   5   6        1.76        4.65      1.13 o
   1   5   6      935.51     1026.57     14.78 o
   2   5   6      420.25      465.46     10.10 o
   3   5   6      666.81      630.41     11.13 o
   4   5   6       36.34       49.24      3.89 o
   5   5   6       59.12       68.77      6.11 o
   6   5   6        0.53        7.06      3.85 o
   7   5   6       61.75       59.40      5.63 o
   8   5   6        0.53       -3.02      3.81 o
   9   5   6        0.59       -4.16      4.34 o
 -10   6   6        5.09        6.50      4.03 o
  -9   6   6       19.37       21.74      4.20 o
  -8   6   6       38.02       29.16      3.54 o
  -7   6   6       78.34       90.35      3.65 o
  -6   6   6      373.39      329.96      5.47 o
  -5   6   6       64.54       57.47      2.25 o
  -4   6   6      249.77      234.03      3.89 o
  -3   6   6      498.96      490.53      6.57 o
  -2   6   6     1018.92     1050.64     11.53 o
  -1   6   6       60.43       79.83      2.38 o
   0   6   6     1034.21     1084.96     14.29 o
   1   6   6     3620.18     3808.51     49.28 o
   2   6   6       31.96       45.51      4.10 o
   3   6   6        4.36       12.04      2.69 o
   4   6   6       18.46       24.21      3.41 o
   5   6   6      190.98      205.52      7.88 o
   6   6   6        3.29        7.76      4.70 o
   7   6   6        3.54        6.29      4.02 o
   8   6   6        0.52       -1.08      4.00 o
   9   6   6        8.55        7.05      6.45 o
  -9   7   6       12.36       11.88      5.58 o
  -8   7   6        3.76        2.54      2.85 o
  -7   7   6      248.22      261.80      6.24 o
  -6   7   6      407.99      394.09      7.43 o
  -5   7   6      142.06      155.97      4.28 o
  -4   7   6        1.03        2.73      1.18 o
  -3   7   6        2.40        0.95      1.11 o
  -2   7   6      630.93      610.54      8.60 o
  -1   7   6      878.69      995.56     12.55 o
   0   7   6      554.77      478.99      8.10 o
   1   7   6     1083.29      950.52     16.79 o
   2   7   6       48.72       24.63      2.79 o
   3   7   6        0.08       -1.21      2.21 o
   4   7   6      179.00      197.33      9.41 o
   5   7   6      850.63      820.27     17.81 o
   6   7   6        3.65       -0.86      4.78 o
   7   7   6       87.65       85.70      6.44 o
   8   7   6        1.36        0.09      4.18 o
   9   7   6       39.26       36.88      8.15 o
  -9   8   6       38.38       37.94      4.79 o
  -8   8   6       12.94       20.59      3.54 o
  -7   8   6       18.48       15.88      2.53 o
  -6   8   6     1177.18     1148.41     16.35 o
  -5   8   6       24.31       21.01      1.98 o
  -4   8   6      405.41      401.53      7.05 o
  -3   8   6       24.49       30.66      2.64 o
  -2   8   6      314.63      393.43      6.21 o
  -1   8   6       18.91        6.71      1.70 o
   0   8   6      801.42      776.97     15.58 o
   1   8   6      509.22      528.01      9.99 o
   2   8   6       20.56       17.86      2.78 o
   3   8   6      208.15      175.18      6.53 o
   4   8   6       35.28       38.98      3.32 o
   5   8   6      304.44      291.53     10.00 o
   6   8   6       34.45       33.20      7.06 o
   7   8   6       20.89       17.22      4.50 o
   8   8   6        4.62       13.87      4.88 o
  -9   9   6        1.53        4.23      4.64 o
  -8   9   6       44.78       60.67      4.56 o
  -7   9   6       12.79       12.61      2.53 o
  -6   9   6      202.40      197.47      5.30 o
  -5   9   6       75.40       78.06      3.98 o
  -4   9   6       84.85       85.53      3.71 o
  -3   9   6      173.52      159.90      3.92 o
  -2   9   6        2.25        5.25      2.53 o
  -1   9   6      115.44      121.96      4.07 o
   0   9   6       21.70       28.53      2.42 o
   1   9   6        0.01        3.55      1.76 o
   2   9   6     1191.71     1206.18     19.81 o
   3   9   6       39.90       48.48      7.13 o
   4   9   6     1015.78      954.59     19.78 o
   5   9   6      421.13      445.06     12.61 o
   6   9   6       48.76       54.95      5.55 o
   7   9   6        3.02        9.88      4.37 o
   8   9   6       32.39       18.43      5.21 o
  -9  10   6       40.70       44.28      6.29 o
  -8  10   6       72.80       63.46      5.57 o
  -7  10   6        0.87       -1.10      2.52 o
  -6  10   6        3.93        2.17      2.17 o
  -5  10   6      320.07      312.68      8.15 o
  -4  10   6     1255.71     1248.26     17.38 o
  -3  10   6      573.71      630.86      9.76 o
  -2  10   6     4240.42     4279.06     48.46 o
  -1  10   6      715.38      689.93     12.69 o
   0  10   6      776.45      812.03     14.26 o
   1  10   6      317.31      288.84      7.04 o
   2  10   6      101.45      103.18      5.98 o
   3  10   6      387.46      335.98      8.24 o
   4  10   6        0.39       12.24      3.94 o
   5  10   6      353.41      331.66     13.92 o
   6  10   6      148.03      181.99     14.19 o
   7  10   6       79.28       62.18      6.21 o
   8  10   6        6.81       16.94      5.62 o
  -8  11   6        9.64       11.69      4.32 o
  -7  11   6      223.11      226.02      8.67 o
  -6  11   6        0.91        3.02      2.59 o
  -5  11   6      123.24      118.16      4.78 o
  -4  11   6      232.94      239.29      6.52 o
  -3  11   6      512.81      513.36      9.34 o
  -2  11   6        4.77        7.64      1.93 o
  -1  11   6        5.63        8.13      2.55 o
   0  11   6        0.01       -1.15      1.96 o
   1  11   6      580.99      563.19     12.23 o
   2  11   6      141.11      116.13      5.43 o
   3  11   6        6.86        6.70      2.40 o
   4  11   6      117.50      120.70      6.72 o
   5  11   6        8.56        9.03      4.43 o
   6  11   6        5.65        4.79      4.14 o
   7  11   6       34.67       48.18      5.98 o
   8  11   6       29.98       40.12      6.12 o
  -8  12   6        0.22       -2.66      3.99 o
  -7  12   6        8.58       13.61      4.14 o
  -6  12   6        3.25        5.07      2.80 o
  -5  12   6       31.36       25.38      3.14 o
  -4  12   6        0.58       -2.46      2.46 o
  -3  12   6       15.34       18.75      3.98 o
  -2  12   6      168.73      180.83      4.62 o
  -1  12   6       19.87        9.25      2.68 o
   0  12   6      129.99      124.81      7.08 o
   1  12   6      293.08      299.64      7.62 o
   2  12   6       34.29       30.73      4.05 o
   3  12   6       66.50       39.76      4.59 o
   4  12   6      100.81       96.23      6.38 o
   5  12   6        9.34       11.39      4.37 o
   6  12   6      103.46      128.63      7.79 o
   7  12   6        3.27        2.44      4.62 o
  -8  13   6        9.35       14.06      4.77 o
  -7  13   6        7.68        6.64      3.95 o
  -6  13   6       29.42       30.80      3.56 o
  -5  13   6       33.20       25.34      3.30 o
  -4  13   6       75.09       57.68      3.91 o
  -3  13   6      619.40      673.94     12.60 o
  -2  13   6      148.54      152.66      7.03 o
  -1  13   6       40.95       36.19      3.68 o
   0  13   6      142.40      113.99     12.41 o
   1  13   6        0.55        2.98      3.29 o
   2  13   6        9.49       10.39      3.75 o
   3  13   6       13.13       12.40      4.11 o
   4  13   6       15.91        6.24      4.08 o
   5  13   6        9.21        7.73      4.45 o
   6  13   6       34.09       31.44      7.06 o
   7  13   6       15.50       21.56      5.68 o
  -7  14   6       68.38       75.75      6.17 o
  -6  14   6       23.28       25.48      3.53 o
  -5  14   6        0.17       -0.43      2.71 o
  -4  14   6      359.46      338.99      8.42 o
  -3  14   6       36.16       27.86      3.50 o
  -2  14   6     1702.02     1695.09     25.49 o
  -1  14   6      193.22      180.38      6.57 o
   0  14   6      914.93      961.98     20.29 o
   1  14   6       11.09       15.32      3.94 o
   2  14   6       86.13       90.04      6.16 o
   3  14   6        3.26       -3.52      3.52 o
   4  14   6       13.59       17.18      4.76 o
   5  14   6      174.27      159.05      8.70 o
   6  14   6       12.09       17.89      5.27 o
  -7  15   6       25.00       29.46      5.21 o
  -6  15   6        6.97        6.02      4.09 o
  -5  15   6       47.20       52.42      4.33 o
  -4  15   6        0.43        1.25      2.79 o
  -3  15   6        4.31        0.51      2.93 o
  -2  15   6       48.22       43.60      3.83 o
  -1  15   6       10.00        4.26      3.02 o
   0  15   6        3.81       16.27      4.28 o
   1  15   6       14.37        5.96      3.87 o
   2  15   6       20.34       14.72      7.15 o
   3  15   6       24.41       15.42      4.53 o
   4  15   6        1.20        2.96      6.55 o
   5  15   6        1.39       14.55      5.00 o
   6  15   6        4.79        6.64      5.18 o
  -6  16   6        0.38       -3.76      3.76 o
  -5  16   6        7.76       -1.67      3.12 o
  -4  16   6       29.33       39.49      3.87 o
  -3  16   6      133.26      113.02      5.51 o
  -2  16   6       54.22       60.19      4.47 o
  -1  16   6       31.12       49.66      5.30 o
   0  16   6      263.34      268.76      9.94 o
   1  16   6        3.77        0.08      3.70 o
   2  16   6        6.06       -1.43      3.76 o
   3  16   6        0.01       -5.21      5.21 o
   4  16   6       25.95       24.26      5.83 o
   5  16   6       11.54       11.87      6.45 o
  -5  17   6        5.46        4.13      3.25 o
  -4  17   6        5.66        3.93      3.34 o
  -3  17   6      124.17      132.64      6.07 o
  -2  17   6      274.16      279.69      9.56 o
  -1  17   6       29.24       28.57      4.52 o
   0  17   6        0.65        8.22      4.17 o
   1  17   6       14.70       19.19      4.71 o
   2  17   6        9.35        3.74      4.33 o
   3  17   6       44.71       34.32      5.77 o
   4  17   6        0.55       -2.87      4.64 o
  -4  18   6       17.95       16.64      3.66 o
  -3  18   6       42.33       28.28      6.83 o
  -2  18   6        0.00        1.39      4.25 o
  -1  18   6        8.56        6.52      3.95 o
   0  18   6       11.12        8.72      4.50 o
   1  18   6       52.94       62.74      6.28 o
   2  18   6       12.02       18.13      5.26 o
   3  18   6        1.61        3.08      4.72 o
   4  18   6        7.39       10.61      5.50 o
  -3  19   6        5.79        7.46      5.47 o
  -2  19   6      109.97      113.16      7.88 o
  -1  19   6        1.63        1.13      3.85 o
   0  19   6        0.01        5.08      4.44 o
   1  19   6      120.11      133.25      8.45 o
   2  19   6        5.41        6.93      5.01 o
  -1  20   6       64.96       65.09      6.31 o
   0  20   6      103.52       98.67      7.02 o
 -10   1   7       49.37       49.42      4.96 o
  -9   1   7      156.97      136.00      6.42 o
  -8   1   7       89.94       88.45      5.76 o
  -7   1   7     1053.72     1086.42     16.60 o
  -6   1   7      618.38      589.98      7.80 o
  -5   1   7       32.34       19.86      1.66 o
  -4   1   7      318.59      336.87      4.62 o
  -3   1   7     1083.32     1085.48     12.89 o
  -2   1   7     3640.20     3671.19     41.46 o
  -1   1   7      906.62      804.05      8.14 o
   0   1   7     1062.70     1081.40     11.26 o
   1   1   7        8.58        6.56      1.58 o
   2   1   7      111.20      125.07      2.97 o
   3   1   7      776.19      738.40     12.65 o
   4   1   7      440.35      432.27      8.77 o
   5   1   7     1112.25     1107.18     18.52 o
   6   1   7        4.62        2.56      2.23 o
   7   1   7       17.55       14.01      4.27 o
   8   1   7       37.82       41.12      5.39 o
   9   1   7       11.31        0.47      4.63 o
 -10   2   7        3.54        6.67      3.82 o
  -9   2   7        1.82       -0.75      3.19 o
  -8   2   7       67.34       64.98      3.65 o
  -7   2   7       77.33       89.65      3.87 o
  -6   2   7       19.80       29.44      1.86 o
  -5   2   7       24.01       19.92      1.27 o
  -4   2   7      239.03      266.72      4.69 o
  -3   2   7      417.84      477.32      7.82 o
  -2   2   7      359.63      452.44      6.59 o
  -1   2   7     4872.84     5168.71     50.41 o
   0   2   7       46.83       61.56      1.84 o
   1   2   7       10.79       26.92      1.72 o
   2   2   7     1278.66     1447.92     19.92 o
   3   2   7       14.29       36.60      4.17 o
   4   2   7       23.38       20.63      3.22 o
   5   2   7      393.35      435.69     12.33 o
   6   2   7      321.95      310.75      9.89 o
   7   2   7       13.20        9.00      4.65 o
   8   2   7        4.32        7.27      5.42 o
   9   2   7        5.32        3.66      4.51 o
 -10   3   7        0.17        0.29      3.61 o
  -9   3   7       39.43       43.22      4.44 o
  -8   3   7       48.82       51.80      4.31 o
  -7   3   7      854.11      855.32     12.81 o
  -6   3   7        0.09       -0.82      1.38 o
  -5   3   7      408.75      430.05      6.35 o
  -4   3   7      223.56      157.06      3.39 o
  -3   3   7     1970.52     2101.28     28.38 o
  -2   3   7     3681.40     3688.40     36.50 o
  -1   3   7      705.94      627.69      6.74 o
   0   3   7        2.14        1.72      0.80 o
   1   3   7        6.65       13.22      1.34 o
   2   3   7       34.18       53.55      2.56 o
   3   3   7      757.84      800.08     13.46 o
   4   3   7      475.26      483.61     10.18 o
   5   3   7      253.74      231.23      8.12 o
   6   3   7      149.50      134.35      6.71 o
   7   3   7      132.20      107.96      6.75 o
   8   3   7        7.09        1.29      4.28 o
   9   3   7        1.00       -2.63      4.50 o
 -10   4   7       21.45       26.53      4.42 o
  -9   4   7       33.45       29.63      4.20 o
  -8   4   7       94.00      106.16      5.03 o
  -7   4   7      825.78      777.03     11.94 o
  -6   4   7      515.06      548.69      7.80 o
  -5   4   7        1.75        0.92      0.83 o
  -4   4   7       94.48       70.76      1.99 o
  -3   4   7     5095.47     5501.94     51.37 o
  -2   4   7     1601.07     1522.74     16.62 o
  -1   4   7      924.82     1136.17     11.53 o
   0   4   7        3.09        6.93      1.04 o
   1   4   7      858.47      874.45     12.65 o
   2   4   7     1338.74     1398.34     21.29 o
   3   4   7       28.27       27.13      2.99 o
   4   4   7      138.30      131.03      5.70 o
   5   4   7       85.85       72.67      7.36 o
   6   4   7        9.40       18.84      4.20 o
   7   4   7      225.50      231.31      9.23 o
   8   4   7        2.81        1.05      3.88 o
   9   4   7        8.04       20.58      5.30 o
 -10   5   7        0.48       -3.85      3.85 o
  -9   5   7       14.76       11.22      3.70 o
  -8   5   7       54.80       54.06      3.92 o
  -7   5   7      480.38      472.93      8.43 o
  -6   5   7      264.85      275.13      5.03 o
  -5   5   7      296.89      287.36      4.96 o
  -4   5   7      412.17      426.82      6.32 o
  -3   5   7       13.51       30.80      1.46 o
  -2   5   7     2505.41     2467.15     26.35 o
  -1   5   7       52.74       41.99      1.93 o
   0   5   7      197.19      236.02      4.40 o
   1   5   7      165.17      178.84      4.69 o
   2   5   7      465.31      553.91     11.62 o
   3   5   7       63.81       65.69      4.18 o
   4   5   7      624.64      642.27     14.15 o
   5   5   7       17.80       19.06      3.70 o
   6   5   7       41.71       53.91      6.07 o
   7   5   7        8.68        7.32      4.09 o
   8   5   7        5.15        4.96      4.28 o
   9   5   7        0.00       -4.21      4.21 o
  -9   6   7       27.58       21.05      4.00 o
  -8   6   7       11.11       20.18      2.89 o
  -7   6   7       56.53       53.62      3.07 o
  -6   6   7        3.10       -1.39      1.59 o
  -5   6   7      120.25      121.57      3.12 o
  -4   6   7      243.60      228.87      4.02 o
  -3   6   7       21.12       47.15      2.15 o
  -2   6   7      141.75      123.67      2.73 o
  -1   6   7     1642.47     1754.80     29.69 o
   0   6   7      121.08       97.91      2.89 o
   1   6   7        0.35       -0.32      1.29 o
   2   6   7       49.78       46.68      3.29 o
   3   6   7      299.15      342.50      9.02 o
   4   6   7      539.06      468.11     11.65 o
   5   6   7       42.89       47.65      4.74 o
   6   6   7     2503.14     2568.60     45.20 o
   7   6   7        0.21       -3.67      4.32 o
   8   6   7       29.79       36.96      5.52 o
  -9   7   7       22.76       25.93      4.28 o
  -8   7   7        0.03       -2.65      2.65 o
  -7   7   7       30.98       37.69      2.86 o
  -6   7   7        0.02       -1.01      2.01 o
  -5   7   7      354.71      329.13      5.44 o
  -4   7   7       35.21       34.94      2.00 o
  -3   7   7       16.67       24.65      1.50 o
  -2   7   7        0.56        2.21      1.42 o
  -1   7   7      167.11      240.86      4.72 o
   0   7   7      694.99      720.30     11.21 o
   1   7   7      398.54      472.33      9.12 o
   2   7   7      268.29      231.21      6.92 o
   3   7   7       84.04      116.00      5.98 o
   4   7   7      382.98      378.11     10.51 o
   5   7   7       24.90       33.60      4.51 o
   6   7   7       29.61       35.78      5.18 o
   7   7   7       19.31       23.05      4.83 o
   8   7   7        1.29        1.95      4.46 o
  -9   8   7      207.53      231.08      8.77 o
  -8   8   7        8.53       12.51      3.29 o
  -7   8   7      125.98      120.82      4.32 o
  -6   8   7       12.30       17.92      2.45 o
  -5   8   7       81.90       85.34      3.73 o
  -4   8   7       40.42       35.89      2.00 o
  -3   8   7      231.49      256.79      4.10 o
  -2   8   7      168.57      171.62      3.79 o
  -1   8   7      744.55      779.00     12.09 o
   0   8   7     1418.09     1532.05     21.54 o
   1   8   7       84.72       99.61      3.87 o
   2   8   7        0.00       -1.33      2.08 o
   3   8   7      245.77      236.42      7.77 o
   4   8   7      146.17      166.69      7.19 o
   5   8   7      126.16      137.01      6.97 o
   6   8   7      278.60      291.34     10.51 o
   7   8   7      151.53      171.09      8.48 o
   8   8   7       16.80       14.82      4.93 o
  -9   9   7        6.53        4.55      4.52 o
  -8   9   7       10.34        3.62      3.16 o
  -7   9   7        7.15        4.35      2.52 o
  -6   9   7        5.24        4.72      2.23 o
  -5   9   7      378.04      353.61      6.94 o
  -4   9   7      195.31      179.50      4.71 o
  -3   9   7        0.94        1.84      1.33 o
  -2   9   7       13.62       22.20      2.43 o
  -1   9   7     1954.81     2080.87     28.48 o
   0   9   7        1.12        0.73      2.01 o
   1   9   7       84.23       74.75      3.54 o
   2   9   7      365.64      342.47      7.99 o
   3   9   7       55.15       62.42      4.65 o
   4   9   7      367.71      374.36     10.88 o
   5   9   7      413.77      443.09     12.75 o
   6   9   7      142.64      150.84      8.96 o
   7   9   7        0.02       -3.71      3.71 o
   8   9   7       43.41       37.84      6.13 o
  -9  10   7        8.35       11.72      5.03 o
  -8  10   7        4.05        8.41      3.96 o
  -7  10   7        2.27        3.35      2.52 o
  -6  10   7       20.22       13.76      3.24 o
  -5  10   7      169.11      160.32      5.45 o
  -4  10   7       68.70       63.46      2.82 o
  -3  10   7       55.21       57.16      2.34 o
  -2  10   7       52.16       61.53      3.83 o
  -1  10   7        0.21        1.30      2.09 o
   0  10   7      148.30      152.21      6.12 o
   1  10   7      244.54      201.14      5.84 o
   2  10   7      136.91      111.47      4.55 o
   3  10   7      131.82      133.61      9.72 o
   4  10   7      528.12      477.05     13.59 o
   5  10   7        6.69       11.84      4.30 o
   6  10   7      115.36      138.97      8.56 o
   7  10   7        5.08        0.36      4.49 o
   8  10   7        0.08       -1.43      4.47 o
  -8  11   7       49.92       56.72      5.46 o
  -7  11   7        4.49       -1.70      3.37 o
  -6  11   7       60.89       50.19      3.58 o
  -5  11   7       48.26       59.45      3.72 o
  -4  11   7     1898.80     1865.81     26.88 o
  -3  11   7      268.82      291.91      5.53 o
  -2  11   7     1306.38     1235.91     18.54 o
  -1  11   7      318.15      333.70      7.97 o
   0  11   7        7.82        8.12      2.88 o
   1  11   7      142.61      135.91      4.97 o
   2  11   7      567.72      530.15     13.69 o
   3  11   7      290.20      260.09      9.11 o
   4  11   7       51.52       63.40      5.60 o
   5  11   7        6.02        8.36      4.21 o
   6  11   7        0.87       -4.92      6.44 o
   7  11   7        0.72        1.17      4.52 o
  -8  12   7       25.70       16.82      5.24 o
  -7  12   7       12.54       22.70      4.43 o
  -6  12   7        3.42        2.08      2.64 o
  -5  12   7       93.48       90.59      4.37 o
  -4  12   7        3.97        3.97      2.79 o
  -3  12   7      333.62      340.34      8.13 o
  -2  12   7     2152.76     2187.94     30.73 o
  -1  12   7      943.18      925.29     16.59 o
   0  12   7       93.52      106.75      5.64 o
   1  12   7        2.64       -1.09      2.24 o
   2  12   7       50.08       34.42      4.36 o
   3  12   7      288.50      299.39     10.11 o
   4  12   7       49.51       55.95      5.50 o
   5  12   7        2.48        5.78      4.32 o
   6  12   7       47.96       51.02      6.35 o
   7  12   7       19.88       28.64      5.83 o
  -8  13   7        3.82        7.73      4.81 o
  -7  13   7        8.26        8.60      4.13 o
  -6  13   7        7.18        3.97      2.93 o
  -5  13   7       45.59       37.96      3.53 o
  -4  13   7       41.94       38.49      3.30 o
  -3  13   7      296.31      288.69      8.69 o
  -2  13   7      298.91      323.96      9.21 o
  -1  13   7      581.57      598.51     12.41 o
   0  13   7      407.83      397.47     12.78 o
   1  13   7        3.40        0.56      3.22 o
   2  13   7      322.62      324.09     10.43 o
   3  13   7       72.11       60.55      5.54 o
   4  13   7      442.48      466.17     16.79 o
   5  13   7      265.69      301.60     11.31 o
   6  13   7       26.63       32.78      5.83 o
   7  13   7        0.56        1.49      5.01 o
  -7  14   7        1.84        2.42      5.47 o
  -6  14   7        0.02        1.88      3.12 o
  -5  14   7        0.09        2.11      2.89 o
  -4  14   7       63.69       63.01      3.89 o
  -3  14   7       23.25       34.92      3.63 o
  -2  14   7        8.17        9.74      3.09 o
  -1  14   7       22.10       27.18      3.60 o
   0  14   7       12.36        5.99      3.61 o
   1  14   7       41.89       52.62      5.21 o
   2  14   7       93.48       73.55      5.80 o
   3  14   7      206.31      197.09     10.55 o
   4  14   7       28.53       38.24      5.54 o
   5  14   7      330.70      421.24     13.73 o
   6  14   7      148.79      178.94      9.73 o
  -7  15   7       43.79       49.51      5.75 o
  -6  15   7        0.25       -1.08      3.29 o
  -5  15   7       63.19       69.85      4.59 o
  -4  15   7      112.24      115.29      5.02 o
  -3  15   7      222.96      206.56      6.89 o
  -2  15   7      300.41      280.43      7.84 o
  -1  15   7      105.92       85.96      6.12 o
   0  15   7        1.92       -1.72      3.97 o
   1  15   7        0.55       -3.53      3.53 o
   2  15   7        3.67        4.96      4.10 o
   3  15   7        4.54       -2.37      4.02 o
   4  15   7      433.57      462.40     14.23 o
   5  15   7        2.39        0.29      4.69 o
   6  15   7       60.39       73.30      7.56 o
  -6  16   7       85.39       89.68      6.72 o
  -5  16   7       16.72       25.10      4.08 o
  -4  16   7      423.99      417.45      9.46 o
  -3  16   7      453.22      454.48     11.59 o
  -2  16   7       17.07       22.87      3.55 o
  -1  16   7      111.92      122.34      8.54 o
   0  16   7        5.81        6.52      4.11 o
   1  16   7        1.54       -2.64      3.87 o
   2  16   7        5.27       -0.58      3.97 o
   3  16   7        1.54       -1.97      4.20 o
   4  16   7       13.32       18.10      5.41 o
   5  16   7       42.62       30.17      6.23 o
  -5  17   7       22.91       24.65      4.10 o
  -4  17   7        0.64        3.57      3.17 o
  -3  17   7      108.93      115.09      6.36 o
  -2  17   7       78.10       67.32      5.44 o
  -1  17   7        3.31        1.12      3.96 o
   0  17   7       16.01       17.74      4.67 o
   1  17   7        4.13        9.05      4.36 o
   2  17   7        5.77        5.43      4.38 o
   3  17   7       13.24       15.38      5.25 o
   4  17   7        1.84        3.76      5.05 o
  -4  18   7        5.73        0.71      3.27 o
  -3  18   7        0.07       -0.19      4.32 o
  -2  18   7       20.38       11.98      4.28 o
  -1  18   7       80.93       93.85      6.17 o
   0  18   7       19.68       13.34      4.95 o
   1  18   7        0.38        8.28      4.72 o
   2  18   7        3.61        6.12      4.76 o
   3  18   7        4.68       -5.18      5.23 o
  -3  19   7      341.43      363.83     13.03 o
  -2  19   7       11.33        8.37      5.05 o
  -1  19   7        2.58        2.47      4.81 o
   0  19   7        2.97        4.62      4.69 o
   1  19   7        0.82       -0.86      4.45 o
   2  19   7        0.44        0.64      4.72 o
 -10   0   8       12.24       20.03      5.60 o
  -9   0   8       21.48       29.58      5.45 o
  -8   0   8      346.81      369.51     13.60 o
  -7   0   8      151.69      123.08      7.32 o
  -6   0   8      517.51      509.87     16.42 o
  -5   0   8     1500.54     1469.63     24.79 o
  -4   0   8      538.05      466.03      9.13 o
  -3   0   8     6054.32     6464.46    100.86 o
  -2   0   8     1332.58     1455.56     23.96 o
  -1   0   8       23.72       21.25      1.38 o
   0   0   8      354.72      427.76      7.27 o
   1   0   8      748.97      802.31     20.34 o
   2   0   8     1388.50     1433.14     27.98 o
   3   0   8     1850.02     1864.57     36.00 o
   4   0   8      237.52      220.01      7.43 o
   5   0   8      925.60      933.65     20.76 o
   6   0   8      797.84      682.87     16.67 o
   7   0   8       67.02       83.59      8.71 o
   8   0   8       51.35       59.07      8.90 o
   9   0   8        3.83        0.50      7.68 o
 -10   1   8        0.65        2.96      3.50 o
  -9   1   8        1.51        1.13      3.09 o
  -8   1   8       32.11       29.17      3.50 o
  -7   1   8        0.38       -1.13      1.58 o
  -6   1   8        2.27       -0.61      0.98 o
  -5   1   8      869.48      873.59     11.11 o
  -4   1   8      311.66      329.86      5.39 o
  -3   1   8      533.76      565.98      9.45 o
  -2   1   8      768.42      889.51     13.74 o
  -1   1   8     4298.55     4476.46     45.98 o
   0   1   8        0.79        0.36      0.69 o
   1   1   8       32.34       33.66      2.02 o
   2   1   8      108.43       92.92      2.94 o
   3   1   8     1127.89     1189.47     17.18 o
   4   1   8      611.76      629.06     10.45 o
   5   1   8       28.40       26.03      2.90 o
   6   1   8        8.45       10.75      2.51 o
   7   1   8        0.55       -3.96      3.96 o
   8   1   8       27.58       41.81      5.65 o
   9   1   8        0.02        0.77      4.67 o
 -10   2   8        1.19        1.69      3.49 o
  -9   2   8       66.83       64.70      4.80 o
  -8   2   8        9.48        6.17      2.94 o
  -7   2   8     2159.90     2117.79     27.18 o
  -6   2   8      678.30      610.99     10.20 o
  -5   2   8       53.56       39.41      2.16 o
  -4   2   8      162.55      184.74      3.43 o
  -3   2   8    11087.18    11757.15    128.26 o
  -2   2   8      370.54      342.01      4.07 o
  -1   2   8       17.36       15.21      0.81 o
   0   2   8      217.47      193.89      3.66 o
   1   2   8     5213.72     5515.60     60.28 o
   2   2   8     2821.17     3051.79     39.75 o
   3   2   8      153.58      142.78      5.17 o
   4   2   8      156.95      141.13      6.88 o
   5   2   8      246.98      269.15      8.70 o
   6   2   8        7.88        8.83      3.84 o
   7   2   8       40.85       26.79      4.90 o
   8   2   8        5.11       11.02      4.61 o
   9   2   8       43.96       45.98      6.81 o
 -10   3   8       45.43       40.29      6.71 o
  -9   3   8        1.34        5.08      3.26 o
  -8   3   8       41.36       49.63      3.97 o
  -7   3   8       77.31       75.26      5.61 o
  -6   3   8       98.03      118.13      3.51 o
  -5   3   8       39.37       40.14      2.40 o
  -4   3   8      261.97      299.88      5.00 o
  -3   3   8        3.66       23.69      2.06 o
  -2   3   8        1.36        6.75      0.87 o
  -1   3   8    11776.32    11672.22    118.18 o
   0   3   8       79.16       91.11      2.35 o
   1   3   8       65.71       77.68      2.61 o
   2   3   8      227.85      225.92      5.45 o
   3   3   8       17.90        7.96      2.84 o
   4   3   8       82.55       78.20      3.49 o
   5   3   8      327.60      333.52      9.92 o
   6   3   8       64.21       63.87      5.43 o
   7   3   8       23.68       22.08      4.84 o
   8   3   8       14.39       18.90      4.86 o
   9   3   8       11.49       18.86      5.69 o
 -10   4   8       10.05       11.85      5.20 o
  -9   4   8       62.67       56.58      5.50 o
  -8   4   8        2.47        4.26      2.85 o
  -7   4   8      326.67      350.05      6.87 o
  -6   4   8      231.76      217.64      4.05 o
  -5   4   8       93.19       83.45      2.24 o
  -4   4   8        3.61        8.98      1.33 o
  -3   4   8      120.15      134.53      2.98 o
  -2   4   8     1532.15     1654.19     16.95 o
  -1   4   8      891.52      929.58     10.60 o
   0   4   8      168.32      201.73      3.91 o
   1   4   8       27.17       23.57      1.65 o
   2   4   8       74.39       92.89      5.21 o
   3   4   8      654.61      735.13     12.82 o
   4   4   8        5.47       -0.07      2.53 o
   5   4   8       45.78       39.66      4.40 o
   6   4   8       23.51       14.41      4.28 o
   7   4   8      226.52      224.41      9.58 o
   8   4   8       12.25        4.00      4.51 o
   9   4   8        2.00        3.49      4.83 o
 -10   5   8        0.73        0.82      4.48 o
  -9   5   8        2.34        5.94      3.33 o
  -8   5   8       40.30       34.74      3.38 o
  -7   5   8        1.24       -1.88      1.88 o
  -6   5   8       24.36       30.18      2.12 o
  -5   5   8      248.02      267.33      4.64 o
  -4   5   8        0.23        1.67      1.31 o
  -3   5   8      162.94      172.70      2.98 o
  -2   5   8       15.32       15.35      1.37 o
  -1   5   8       11.05       28.05      1.62 o
   0   5   8       43.63       38.84      2.03 o
   1   5   8      530.29      488.39     16.13 o
   2   5   8      566.84      536.36     11.47 o
   3   5   8       90.54       70.50      4.18 o
   4   5   8      137.16      147.81      6.31 o
   5   5   8       32.78       20.43      5.67 o
   6   5   8       25.89       26.43      4.91 o
   7   5   8        1.29        3.25      4.25 o
   8   5   8        8.52        5.03      4.55 o
  -9   6   8        6.54       11.17      3.61 o
  -8   6   8       99.99       92.42      5.45 o
  -7   6   8       51.86       60.40      3.11 o
  -6   6   8      203.31      193.76      4.80 o
  -5   6   8        4.67        9.38      1.63 o
  -4   6   8       77.70       88.11      2.67 o
  -3   6   8      164.44      184.37      3.64 o
  -2   6   8      260.80      342.69      5.32 o
  -1   6   8      698.17      795.93     10.33 o
   0   6   8      697.89      797.17     13.59 o
   1   6   8        4.34        8.59      1.85 o
   2   6   8      780.09      789.29     15.59 o
   3   6   8       75.99       80.40      4.45 o
   4   6   8       12.24       29.12      5.42 o
   5   6   8       53.92       56.25      6.31 o
   6   6   8      125.06      132.10      8.65 o
   7   6   8       39.09       30.29      5.07 o
   8   6   8       23.04       23.24      6.82 o
  -9   7   8        0.50        1.46      3.38 o
  -8   7   8      180.83      175.82      6.23 o
  -7   7   8       40.65       42.14      3.68 o
  -6   7   8      977.64      956.55     13.95 o
  -5   7   8        1.23        0.42      1.46 o
  -4   7   8       13.67       10.92      1.55 o
  -3   7   8      248.77      239.17      3.93 o
  -2   7   8      671.93      648.15      8.36 o
  -1   7   8      875.43      982.86     13.33 o
   0   7   8      242.96      295.05      6.58 o
   1   7   8        0.50       -0.88      1.88 o
   2   7   8      276.71      270.99      8.53 o
   3   7   8      168.89      140.82      6.00 o
   4   7   8       93.41       83.14      5.44 o
   5   7   8      360.93      327.17     11.53 o
   6   7   8        6.58       11.50      4.27 o
   7   7   8       51.44       48.21      5.73 o
   8   7   8       22.27       24.82      5.47 o
  -9   8   8       14.44       15.03      3.96 o
  -8   8   8        5.92       12.00      3.48 o
  -7   8   8       15.58       20.03      2.81 o
  -6   8   8      119.05      110.77      3.93 o
  -5   8   8        5.47        6.09      1.80 o
  -4   8   8      800.34      846.10     11.38 o
  -3   8   8       32.20       29.65      1.71 o
  -2   8   8       56.69       55.35      2.27 o
  -1   8   8      143.06      139.37      4.06 o
   0   8   8       36.62       25.28      2.94 o
   1   8   8        9.26       12.21      2.56 o
   2   8   8       98.91       86.79      4.57 o
   3   8   8      533.07      529.93     12.68 o
   4   8   8       27.83       12.98      3.75 o
   5   8   8      191.68      199.04     11.23 o
   6   8   8       74.02       55.17      5.69 o
   7   8   8       11.54        9.94      4.58 o
   8   8   8       65.04       97.30      7.61 o
  -9   9   8       23.38       24.76      7.93 o
  -8   9   8        4.22       -2.12      3.32 o
  -7   9   8       10.62        8.65      3.05 o
  -6   9   8      145.45      154.08      4.71 o
  -5   9   8        1.58        3.45      2.29 o
  -4   9   8       52.19       46.93      2.54 o
  -3   9   8        2.03        2.28      1.32 o
  -2   9   8       19.26       20.52      1.88 o
  -1   9   8      657.91      694.88     11.83 o
   0   9   8      916.63      863.50     16.79 o
   1   9   8      583.83      693.39     14.54 o
   2   9   8       43.12       33.29      3.65 o
   3   9   8      505.76      430.23     11.39 o
   4   9   8       41.41       47.13      4.91 o
   5   9   8       25.80       22.60      4.72 o
   6   9   8       33.89       26.41      4.92 o
   7   9   8        6.45        3.60      6.77 o
   8   9   8       34.58       36.60      6.23 o
  -9  10   8       65.09       77.36      6.75 o
  -8  10   8        3.29        7.92      4.39 o
  -7  10   8       63.29       72.06      4.00 o
  -6  10   8       90.55       87.11      4.14 o
  -5  10   8      714.69      713.55     12.47 o
  -4  10   8      205.85      250.70      5.51 o
  -3  10   8      318.44      323.93      5.35 o
  -2  10   8       28.19       50.84      2.60 o
  -1  10   8      267.14      260.91      6.75 o
   0  10   8      105.04      130.51      5.71 o
   1  10   8        0.95        5.23      4.12 o
   2  10   8       90.26       88.87      5.15 o
   3  10   8      266.93      245.36      8.64 o
   4  10   8        6.87       13.19      4.90 o
   5  10   8      186.70      194.07     13.05 o
   6  10   8        0.60        2.48      4.29 o
   7  10   8        2.23        3.37      4.52 o
  -8  11   8       55.66       53.71      5.95 o
  -7  11   8       15.16       12.79      3.26 o
  -6  11   8       11.43        7.89      2.62 o
  -5  11   8       76.67       70.51      3.94 o
  -4  11   8      531.96      565.59      9.96 o
  -3  11   8       14.72       19.44      2.01 o
  -2  11   8        1.58       -1.11      2.05 o
  -1  11   8        0.15        1.04      2.61 o
   0  11   8      296.66      299.37      8.82 o
   1  11   8      200.42      219.40      7.70 o
   2  11   8      111.24      112.86      5.44 o
   3  11   8       37.91       36.27      4.61 o
   4  11   8       27.40       33.12      4.93 o
   5  11   8        3.23       11.83      4.43 o
   6  11   8       24.53       13.88      4.77 o
   7  11   8        1.33        2.70      4.61 o
  -8  12   8        0.78       -4.26      4.26 o
  -7  12   8       21.27       18.08      4.22 o
  -6  12   8        2.03       -0.39      2.91 o
  -5  12   8       57.21       66.54      3.98 o
  -4  12   8      550.16      564.72     10.16 o
  -3  12   8      462.78      469.03      8.91 o
  -2  12   8     1501.03     1381.82     23.00 o
  -1  12   8        4.67        1.37      4.60 o
   0  12   8       49.83       46.49      4.36 o
   1  12   8      148.21      137.78      8.71 o
   2  12   8       55.14       50.76      4.89 o
   3  12   8      762.05      798.13     18.24 o
   4  12   8      158.14      170.37      8.27 o
   5  12   8       71.13       68.39      6.31 o
   6  12   8        4.59        8.66      5.03 o
   7  12   8       47.63       58.75      8.32 o
  -7  13   8        1.55        0.53      5.02 o
  -6  13   8       73.13       83.79      5.01 o
  -5  13   8        3.37        4.84      2.62 o
  -4  13   8      121.47      118.02      4.60 o
  -3  13   8      253.21      274.95      6.86 o
  -2  13   8        0.64       -0.84      2.94 o
  -1  13   8      415.74      416.21     11.39 o
   0  13   8        1.43       -2.86      2.86 o
   1  13   8      198.94      163.12      7.35 o
   2  13   8      236.20      241.14      9.08 o
   3  13   8      105.14       83.40      6.33 o
   4  13   8        6.00        0.83      4.17 o
   5  13   8       38.95       48.19      6.18 o
   6  13   8       93.23      120.02      8.24 o
  -7  14   8        0.39        3.55      4.01 o
  -6  14   8        1.89       -3.02      3.02 o
  -5  14   8       98.93      106.46      5.78 o
  -4  14   8       34.15       40.75      3.51 o
  -3  14   8      225.85      233.74      7.71 o
  -2  14   8      151.42      153.25      6.30 o
  -1  14   8        0.33       -0.18      3.44 o
   0  14   8        2.86        7.45      3.68 o
   1  14   8      186.61      204.40      8.53 o
   2  14   8        0.00       -2.03      5.61 o
   3  14   8       94.85      101.28      6.76 o
   4  14   8      118.48      146.60      8.22 o
   5  14   8       70.87       83.41      7.31 o
   6  14   8       41.58       34.17      6.11 o
  -6  15   8        3.89        0.63      3.13 o
  -5  15   8        3.89       10.30      3.29 o
  -4  15   8       10.74       11.40      3.72 o
  -3  15   8       13.10       14.93      3.75 o
  -2  15   8        1.63       -0.35      2.85 o
  -1  15   8      265.88      270.49      9.78 o
   0  15   8       35.92       25.60      4.74 o
   1  15   8      339.13      341.60     17.43 o
   2  15   8      350.41      386.38     12.17 o
   3  15   8        0.68        1.15      4.07 o
   4  15   8       33.75       48.26      6.20 o
   5  15   8       85.13      100.44      7.79 o
  -6  16   8       26.40       30.82      4.20 o
  -5  16   8       19.84       16.53      3.78 o
  -4  16   8       23.28       29.64      3.62 o
  -3  16   8        5.47       10.95      3.88 o
  -2  16   8       20.46       14.79      3.49 o
  -1  16   8       13.66       16.99      4.42 o
   0  16   8      124.94      142.87      7.63 o
   1  16   8        6.64        7.34      4.15 o
   2  16   8       42.54       36.03      5.22 o
   3  16   8      102.31      114.75      9.98 o
   4  16   8      186.74      191.04      9.69 o
   5  16   8       19.22       17.77      6.81 o
  -5  17   8        6.41        5.37      3.67 o
  -4  17   8       14.79       15.93      3.73 o
  -3  17   8      415.12      360.68     10.53 o
  -2  17   8       17.73       17.54      4.23 o
  -1  17   8      392.52      369.81     12.17 o
   0  17   8       80.19       99.58      6.86 o
   1  17   8        5.00        1.45      4.01 o
   2  17   8        4.57       10.17      4.58 o
   3  17   8      137.89      158.75      8.87 o
   4  17   8       26.32       24.58      5.98 o
  -4  18   8       67.53       63.98      6.59 o
  -3  18   8       12.73       12.33      5.01 o
  -2  18   8       97.75      109.57      7.94 o
  -1  18   8        4.88        1.91      5.41 o
   0  18   8        9.53        8.25      4.39 o
   1  18   8       28.15       29.73      6.95 o
   2  18   8        7.59        2.32      4.72 o
   3  18   8        7.41        6.17      4.99 o
  -3  19   8        4.48        2.18      5.21 o
  -2  19   8       41.36       65.97      5.99 o
  -1  19   8       19.81       14.08      4.52 o
   0  19   8       25.21       36.55      5.89 o
   1  19   8        0.31       -1.03      4.74 o
 -10   1   9        3.54       -2.10      6.34 o
  -9   1   9       18.15       24.97      3.46 o
  -8   1   9       49.66       49.50      4.21 o
  -7   1   9      373.52      387.67      6.54 o
  -6   1   9      102.66       98.77      2.94 o
  -5   1   9      100.39      125.81      3.82 o
  -4   1   9      133.95      183.66      3.61 o
  -3   1   9     1112.70     1057.48     16.43 o
  -2   1   9     3892.93     4050.80     47.91 o
  -1   1   9      516.82      453.48      6.91 o
   0   1   9      211.41      214.69      3.66 o
   1   1   9     5342.23     5113.92     56.10 o
   2   1   9      408.58      386.39      7.07 o
   3   1   9       61.87       73.48      3.08 o
   4   1   9       63.57       82.73      4.62 o
   5   1   9     2213.38     2156.51     30.06 o
   6   1   9       60.18       57.13      4.18 o
   7   1   9       12.46       15.58      4.62 o
   8   1   9        3.55        2.52      4.48 o
   9   1   9       60.25       90.81      7.77 o
 -10   2   9        1.37        5.89      8.20 o
  -9   2   9       51.20       50.20      4.04 o
  -8   2   9       23.98       36.45      4.90 o
  -7   2   9       54.96       56.59      2.57 o
  -6   2   9        4.93        4.01      1.47 o
  -5   2   9       57.49       63.71      2.04 o
  -4   2   9       22.38       23.28      1.44 o
  -3   2   9       66.72       72.57      2.77 o
  -2   2   9      157.58      142.45      2.84 o
  -1   2   9      214.76      208.23      4.88 o
   0   2   9      434.38      512.72      6.94 o
   1   2   9        0.46       -2.12      2.12 o
   2   2   9        2.31        1.67      2.21 o
   3   2   9       74.66       79.01      3.14 o
   4   2   9       60.23       56.81      3.20 o
   5   2   9      675.62      625.34     17.32 o
   6   2   9      151.42      144.26      7.58 o
   7   2   9        5.59       10.60      4.28 o
   8   2   9       27.00       27.26      5.41 o
 -10   3   9        1.86       -1.96      4.12 o
  -9   3   9       45.90       55.85      4.73 o
  -8   3   9      151.35      168.45      6.05 o
  -7   3   9      108.94      101.09      3.51 o
  -6   3   9        0.00       -1.15      1.15 o
  -5   3   9      918.31      945.49     14.00 o
  -4   3   9       40.15       36.41      1.87 o
  -3   3   9      215.99      224.39      3.27 o
  -2   3   9       46.44       43.56      2.31 o
  -1   3   9        0.29        1.72      0.96 o
   0   3   9     1451.56     1406.42     16.57 o
   1   3   9     3189.30     3187.62     43.03 o
   2   3   9      597.46      612.05      9.97 o
   3   3   9       38.31       34.36      2.59 o
   4   3   9        1.47       -0.08      1.79 o
   5   3   9      567.97      559.59     13.78 o
   6   3   9       27.63       24.10      4.67 o
   7   3   9        3.76       -3.79      3.79 o
   8   3   9       75.39       89.78      7.06 o
 -10   4   9        1.18       -4.03      4.03 o
  -9   4   9       50.23       48.68      5.57 o
  -8   4   9       40.08       31.85      3.12 o
  -7   4   9      202.33      204.83      5.30 o
  -6   4   9       43.30       40.48      2.69 o
  -5   4   9       94.73       87.54      2.85 o
  -4   4   9       24.54       17.69      1.61 o
  -3   4   9      263.83      237.61      3.78 o
  -2   4   9      416.04      322.44      4.48 o
  -1   4   9    11989.77    12737.92    136.85 o
   0   4   9      116.90       77.32      2.41 o
   1   4   9      777.85      741.77      9.91 o
   2   4   9      102.23      153.00      5.36 o
   3   4   9      189.92      226.77      5.86 o
   4   4   9       20.59       26.68      2.55 o
   5   4   9       48.65       38.98      4.78 o
   6   4   9      320.53      312.28     10.67 o
   7   4   9       26.96       23.99      5.03 o
   8   4   9       88.39       85.80      7.18 o
  -9   5   9        0.07       -3.96      3.96 o
  -8   5   9       22.64       32.56      3.14 o
  -7   5   9      325.36      304.10      6.71 o
  -6   5   9      271.16      286.91      4.70 o
  -5   5   9        0.29        1.16      1.64 o
  -4   5   9      729.13      770.19     10.88 o
  -3   5   9      262.93      263.16      5.14 o
  -2   5   9       27.21       23.52      1.50 o
  -1   5   9      264.61      284.00      4.95 o
   0   5   9      334.05      410.77      6.27 o
   1   5   9        6.95        0.15      1.42 o
   2   5   9       68.30      100.31      4.58 o
   3   5   9       62.58       47.06      3.80 o
   4   5   9       22.14       29.67      3.82 o
   5   5   9      920.53      872.08     18.88 o
   6   5   9      426.78      422.81     12.51 o
   7   5   9       82.26       72.37      6.31 o
   8   5   9        0.57       -0.06      4.42 o
  -9   6   9        0.95       -0.46      4.07 o
  -8   6   9       34.21       36.46      3.85 o
  -7   6   9        1.75        1.26      2.50 o
  -6   6   9        0.74        0.87      1.52 o
  -5   6   9     1013.11     1046.82     12.43 o
  -4   6   9       14.78       19.46      1.35 o
  -3   6   9      550.83      460.59      7.14 o
  -2   6   9      189.75      175.58      3.51 o
  -1   6   9      913.25      904.46     12.26 o
   0   6   9      123.71      131.63      3.79 o
   1   6   9        0.26        0.55      1.75 o
   2   6   9      475.82      460.42     10.69 o
   3   6   9      471.30      459.29     11.20 o
   4   6   9     1312.57     1263.70     24.29 o
   5   6   9      338.46      331.71     10.62 o
   6   6   9        0.00        0.33      4.07 o
   7   6   9       54.86       82.80      6.76 o
   8   6   9       26.36       21.08      6.04 o
  -9   7   9       24.76       35.27      5.59 o
  -8   7   9        1.25       -2.55      2.55 o
  -7   7   9        5.30        2.91      2.26 o
  -6   7   9      117.18      112.50      3.89 o
  -5   7   9     1448.60     1445.61     17.92 o
  -4   7   9      334.29      342.73      5.75 o
  -3   7   9       12.24       18.74      1.70 o
  -2   7   9       77.57       78.50      2.54 o
  -1   7   9       69.01       83.47      3.49 o
   0   7   9        1.16        3.44      1.70 o
   1   7   9      902.34      871.67     16.70 o
   2   7   9       45.81       49.80      3.73 o
   3   7   9      266.89      258.75      8.34 o
   4   7   9      331.33      288.33      9.40 o
   5   7   9      197.02      194.70     10.17 o
   6   7   9      126.88      116.98      7.04 o
   7   7   9       46.77       64.00      6.36 o
   8   7   9        0.72       -3.98      4.44 o
  -9   8   9       51.21       59.76      6.30 o
  -8   8   9        0.99        3.38      4.04 o
  -7   8   9        1.04        0.69      2.24 o
  -6   8   9       50.34       70.31      3.24 o
  -5   8   9      668.09      672.12     12.63 o
  -4   8   9       51.12       40.49      2.10 o
  -3   8   9      318.83      291.08      4.90 o
  -2   8   9      387.23      424.29      6.74 o
  -1   8   9      171.55      160.46      4.79 o
   0   8   9       41.43       43.77      2.87 o
   1   8   9      381.40      443.20     10.42 o
   2   8   9      134.66      114.12      5.37 o
   3   8   9       11.08       11.52      3.45 o
   4   8   9      139.38      166.43      9.61 o
   5   8   9        1.59        4.06      3.89 o
   6   8   9       61.08       69.61      6.65 o
   7   8   9        9.82       11.58      4.61 o
   8   8   9        4.01        7.40      5.04 o
  -9   9   9        1.16        2.53      5.81 o
  -8   9   9       78.63       93.95      5.41 o
  -7   9   9       57.90       81.01      4.00 o
  -6   9   9        7.40        3.95      2.32 o
  -5   9   9      260.45      253.47      6.60 o
  -4   9   9      552.92      508.67      8.06 o
  -3   9   9      853.19      825.08     11.25 o
  -2   9   9      101.96      123.68      3.74 o
  -1   9   9      857.03      927.38     17.60 o
   0   9   9      237.26      209.41      6.76 o
   1   9   9       81.80       84.07      4.70 o
   2   9   9      315.73      330.87      9.50 o
   3   9   9      284.81      298.36      9.46 o
   4   9   9       48.42       48.56      5.09 o
   5   9   9      261.62      244.30      9.52 o
   6   9   9      145.76      141.41      7.86 o
   7   9   9       40.42       50.45      6.05 o
  -8  10   9       88.98       94.05      6.55 o
  -7  10   9       12.47       10.71      3.09 o
  -6  10   9        4.12        1.33      2.60 o
  -5  10   9      113.38      123.65      4.44 o
  -4  10   9      281.34      240.60      5.92 o
  -3  10   9      237.33      245.61      5.67 o
  -2  10   9      202.41      194.66      4.90 o
  -1  10   9      257.75      251.43      8.48 o
   0  10   9      548.46      580.10     12.93 o
   1  10   9       70.68       67.13      4.55 o
   2  10   9       53.53       79.63      6.38 o
   3  10   9       27.81       34.38      4.42 o
   4  10   9     1084.47     1074.67     22.60 o
   5  10   9       92.53      104.07      7.01 o
   6  10   9      112.91      111.30      7.37 o
   7  10   9       98.88      111.42      8.44 o
  -8  11   9        0.12       -3.56      3.91 o
  -7  11   9       14.95       12.58      4.27 o
  -6  11   9       10.34        9.95      3.09 o
  -5  11   9      125.37      146.75      4.83 o
  -4  11   9      728.17      735.02     11.93 o
  -3  11   9       46.36       49.68      3.18 o
  -2  11   9      915.61      852.04     17.17 o
  -1  11   9      393.01      397.02     12.23 o
   0  11   9        2.55        2.63      2.77 o
   1  11   9      333.01      355.34     10.17 o
   2  11   9      542.57      502.14     12.82 o
   3  11   9      456.91      492.33     13.24 o
   4  11   9        7.72        1.31      4.14 o
   5  11   9      277.48      290.44     10.80 o
   6  11   9       21.81       27.08      5.41 o
   7  11   9      147.71      153.14      9.02 o
  -8  12   9       49.26       50.73      5.82 o
  -7  12   9       28.91       27.50      3.87 o
  -6  12   9       16.27       18.29      3.38 o
  -5  12   9       96.12       87.19      4.00 o
  -4  12   9      914.92      922.20     14.32 o
  -3  12   9     1131.85     1067.10     15.91 o
  -2  12   9      137.54      140.42      6.54 o
  -1  12   9      230.85      172.71      9.13 o
   0  12   9      633.38      634.09     14.59 o
   1  12   9        3.06        2.23      3.26 o
   2  12   9       16.62       16.84      4.86 o
   3  12   9       65.26       75.75      9.10 o
   4  12   9      141.75      148.56      7.80 o
   5  12   9       53.12       55.34      7.16 o
   6  12   9      128.01      151.61     12.03 o
  -7  13   9       47.92       51.39      5.87 o
  -6  13   9       11.26        7.19      2.98 o
  -5  13   9       39.02       45.82      3.48 o
  -4  13   9       85.26       91.99      4.57 o
  -3  13   9      213.98      189.60      5.86 o
  -2  13   9      280.65      300.11      8.48 o
  -1  13   9      243.54      220.98      9.05 o
   0  13   9       99.52       73.05      5.42 o
   1  13   9       45.09       50.01      4.85 o
   2  13   9       37.52       39.68      5.43 o
   3  13   9      304.90      318.42     14.79 o
   4  13   9       13.10       12.07      4.81 o
   5  13   9      225.04      232.30     12.57 o
   6  13   9        0.00        3.36      5.03 o
  -7  14   9        0.41       -4.19      4.19 o
  -6  14   9        2.79        2.05      2.97 o
  -5  14   9      143.19      133.72      5.60 o
  -4  14   9        8.98        7.44      3.02 o
  -3  14   9       62.18       68.83      4.00 o
  -2  14   9      317.06      315.29      8.79 o
  -1  14   9      224.52      203.21      8.25 o
   0  14   9      165.07      167.39      7.62 o
   1  14   9      426.93      388.44     11.76 o
   2  14   9       55.96       55.58      6.29 o
   3  14   9       45.19       60.76      6.18 o
   4  14   9       27.12       15.54      5.02 o
   5  14   9      102.18       97.97      7.75 o
   6  14   9       34.87       29.15     10.82 o
  -6  15   9       30.02       28.75      4.03 o
  -5  15   9        1.94        0.78      2.99 o
  -4  15   9       97.76       83.63      5.10 o
  -3  15   9      537.85      513.92     10.30 o
  -2  15   9        3.80        9.05      3.44 o
  -1  15   9        4.30        2.25      3.62 o
   0  15   9      117.38      121.37      6.90 o
   1  15   9       53.43       46.09      5.36 o
   2  15   9       56.89       61.37      7.33 o
   3  15   9       38.92       39.63      5.45 o
   4  15   9       27.00       32.80      8.34 o
   5  15   9       36.79       36.97      6.32 o
  -6  16   9        2.77       -2.08      3.35 o
  -5  16   9      109.36      134.47      6.03 o
  -4  16   9       41.65       42.16      4.09 o
  -3  16   9       23.50       19.92      3.71 o
  -2  16   9      309.02      296.86      8.33 o
  -1  16   9      475.69      497.53     14.00 o
   0  16   9       44.80       45.01      5.43 o
   1  16   9       48.00       51.48      5.71 o
   2  16   9       45.97       56.27      5.92 o
   3  16   9        0.00        3.74      4.63 o
   4  16   9       43.21       48.83      8.85 o
  -5  17   9        9.73       10.26      4.08 o
  -4  17   9       64.80       81.71      5.66 o
  -3  17   9      169.44      168.87      7.99 o
  -2  17   9       24.77       27.64      4.60 o
  -1  17   9       40.21       40.06      5.43 o
   0  17   9       10.19       17.22      5.35 o
   1  17   9        2.88        8.01      7.86 o
   2  17   9        0.97       -4.44      4.44 o
   3  17   9        4.69        3.53      4.79 o
   4  17   9       19.20       36.35      6.56 o
  -4  18   9       57.95       54.13      6.28 o
  -3  18   9        4.15       -1.74      4.49 o
  -2  18   9        6.20        2.98      3.96 o
  -1  18   9      141.60      144.74      8.34 o
   0  18   9        9.67        8.90      4.66 o
   1  18   9       72.81       65.76      7.18 o
   2  18   9        9.22       -2.23      5.89 o
  -2  19   9       91.72      142.46      7.71 o
  -1  19   9       30.45       31.88      5.75 o
   0  19   9        9.53       16.15      5.20 o
   1  19   9       24.78       45.40      6.41 o
 -10   0  10       73.52       71.17     13.89 o
  -9   0  10       36.41       25.03      9.96 o
  -8   0  10      275.25      288.10     20.91 o
  -7   0  10      242.50      215.22     16.98 o
  -6   0  10       22.69       40.44      3.81 o
  -5   0  10     1496.56     1532.82     33.01 o
  -4   0  10      219.98      245.33      5.66 o
  -3   0  10      188.54      219.70      9.26 o
  -2   0  10        0.40        1.71      1.14 o
  -1   0  10        4.65        0.42      0.80 o
   0   0  10     2333.29     2339.51     37.38 o
   1   0  10     2170.15     2442.91     66.20 o
   2   0  10     1874.27     2090.02     39.94 o
   3   0  10      892.15      949.31     20.53 o
   4   0  10      149.54      152.33      7.04 o
   5   0  10     1162.35     1115.78     24.59 o
   6   0  10      782.95      786.98     21.39 o
   7   0  10      184.34      240.79     13.90 o
   8   0  10       36.54       54.90      9.69 o
 -10   1  10        3.84        0.31      6.02 o
  -9   1  10        0.54       11.26      6.14 o
  -8   1  10        1.59       -1.72      5.13 o
  -7   1  10      345.68      364.90     12.51 o
  -6   1  10        9.24        5.62      1.92 o
  -5   1  10      131.03      151.14      4.65 o
  -4   1  10        5.20        7.14      1.04 o
  -3   1  10       52.91       55.95      2.13 o
  -2   1  10     1080.43     1046.85     14.18 o
  -1   1  10     1475.26     1494.43     18.32 o
   0   1  10      544.27      599.26      7.92 o
   1   1  10      610.80      640.90     13.10 o
   2   1  10      175.31      208.95      5.01 o
   3   1  10       35.53       21.77      2.15 o
   4   1  10      497.26      461.23      8.70 o
   5   1  10      269.84      273.77      9.01 o
   6   1  10       36.03       36.11      3.92 o
   7   1  10        0.07       -3.90      3.90 o
   8   1  10       23.05       42.93      5.93 o
 -10   2  10        6.12       -5.91      5.91 o
  -9   2  10       89.79       98.35      9.86 o
  -8   2  10       22.22       29.29      3.90 o
  -7   2  10      443.28      426.23     10.25 o
  -6   2  10        0.00       -0.11      1.89 o
  -5   2  10       61.71       53.01      2.58 o
  -4   2  10     1043.30     1087.44     14.39 o
  -3   2  10       49.22       71.47      2.79 o
  -2   2  10      478.66      415.86      5.39 o
  -1   2  10     1695.23     1759.55     20.01 o
   0   2  10      570.92      520.99      7.73 o
   1   2  10     1468.21     1331.48     16.17 o
   2   2  10      105.91      110.63      3.86 o
   3   2  10      663.09      714.78     11.66 o
   4   2  10       19.92       19.03      2.29 o
   5   2  10       16.11       17.06      2.59 o
   6   2  10       46.28       51.06      4.35 o
   7   2  10      250.28      246.48     10.06 o
   8   2  10       15.20       11.24      5.11 o
 -10   3  10        0.15       -3.11      6.03 o
  -9   3  10       67.07       71.30      5.66 o
  -8   3  10        4.66        6.43      3.20 o
  -7   3  10      571.15      600.59     13.31 o
  -6   3  10        8.10       11.56      1.35 o
  -5   3  10      265.88      271.17      5.33 o
  -4   3  10      773.95      821.72     11.41 o
  -3   3  10      209.66      260.99      3.91 o
  -2   3  10       65.39       96.01      2.44 o
  -1   3  10     1330.14     1581.08     19.57 o
   0   3  10      183.36      205.07      4.63 o
   1   3  10      376.32      410.39      6.42 o
   2   3  10       63.74       58.91      2.83 o
   3   3  10       38.22       39.97      3.34 o
   4   3  10       20.33        9.78      2.74 o
   5   3  10       30.14       21.96      5.17 o
   6   3  10        0.28       -3.01      3.71 o
   7   3  10        1.67        2.14      3.83 o
   8   3  10       14.95       18.19      5.31 o
 -10   4  10        2.79       -5.37     14.55 o
  -9   4  10        7.69        3.33      4.04 o
  -8   4  10       48.90       49.19      4.41 o
  -7   4  10      125.80      124.68      5.00 o
  -6   4  10      154.73      153.80      4.41 o
  -5   4  10       48.65       61.66      3.39 o
  -4   4  10     1056.50     1088.22     15.68 o
  -3   4  10      142.16      164.21      4.18 o
  -2   4  10      255.76      286.17      7.29 o
  -1   4  10      566.88      563.97      7.58 o
   0   4  10     4713.54     5031.35     55.32 o
   1   4  10      237.83      277.89      5.07 o
   2   4  10        1.78        0.81      1.61 o
   3   4  10        4.23        2.97      2.04 o
   4   4  10      151.03      148.68      5.05 o
   5   4  10      320.67      285.52      9.74 o
   6   4  10      136.53      111.90      6.78 o
   7   4  10        1.73        1.64      4.34 o
   8   4  10       14.23       27.71      5.75 o
  -9   5  10       24.09       24.41      4.95 o
  -8   5  10      343.54      346.78     13.11 o
  -7   5  10       34.61       24.93      3.14 o
  -6   5  10       30.14       24.06      2.18 o
  -5   5  10      236.81      230.85      4.80 o
  -4   5  10       24.31       22.25      1.81 o
  -3   5  10      194.13      236.94      4.84 o
  -2   5  10       83.23       92.20      2.33 o
  -1   5  10     1636.51     1838.81     21.32 o
   0   5  10        6.16       14.63      1.60 o
   1   5  10      184.83      236.88      5.02 o
   2   5  10      308.59      297.75      6.89 o
   3   5  10      194.75      210.61      9.73 o
   4   5  10       92.96       85.04      5.47 o
   5   5  10        9.16        8.21      3.97 o
   6   5  10        1.97        3.68      4.01 o
   7   5  10      120.12      102.71      7.12 o
   8   5  10       37.64       28.00      5.81 o
  -9   6  10        7.67       14.65      4.62 o
  -8   6  10       49.93       41.87      4.42 o
  -7   6  10        1.56       -2.38      2.94 o
  -6   6  10       10.09        8.01      2.25 o
  -5   6  10       82.65       79.68      2.79 o
  -4   6  10      102.52       90.81      4.98 o
  -3   6  10      303.90      346.04      5.24 o
  -2   6  10      182.98      201.68      4.54 o
  -1   6  10      397.01      421.89     10.41 o
   0   6  10      551.25      644.39     10.49 o
   1   6  10      810.89      950.62     15.97 o
   2   6  10       91.23      102.17      4.83 o
   3   6  10        0.45       -0.80      2.50 o
   4   6  10       41.02       29.73      4.22 o
   5   6  10       13.06       10.53      4.02 o
   6   6  10       76.10       74.24      6.09 o
   7   6  10        3.20        4.04      4.39 o
   8   6  10       30.93       36.16      8.12 o
  -9   7  10       24.84       36.20      5.56 o
  -8   7  10       30.58       34.58      4.33 o
  -7   7  10       10.76        2.92      3.17 o
  -6   7  10      138.13      149.94      7.03 o
  -5   7  10       50.21       48.86      1.97 o
  -4   7  10      111.66      129.20      3.13 o
  -3   7  10      160.73      118.17      3.37 o
  -2   7  10        0.16        0.52      1.23 o
  -1   7  10      427.83      457.92      7.45 o
   0   7  10      195.67      216.54      5.65 o
   1   7  10      608.27      627.32     13.18 o
   2   7  10        3.66        1.60      2.37 o
   3   7  10        0.32        4.61      2.96 o
   4   7  10       41.38       33.64      4.42 o
   5   7  10      241.14      226.22      9.30 o
   6   7  10       58.18       64.91      6.12 o
   7   7  10       85.56       77.25      6.68 o
   8   7  10        3.02       -1.56      5.76 o
  -9   8  10        3.51        3.73      4.52 o
  -8   8  10        0.01       -2.14      3.34 o
  -7   8  10       77.40       75.29      4.08 o
  -6   8  10       51.90       42.05      3.11 o
  -5   8  10        0.01        0.29      1.70 o
  -4   8  10      108.80      105.08      3.46 o
  -3   8  10       21.07       29.49      2.23 o
  -2   8  10       23.06       19.77      1.77 o
  -1   8  10       42.01       27.48      2.31 o
   0   8  10      242.56      274.52      6.77 o
   1   8  10      290.86      283.86      8.10 o
   2   8  10        4.21        1.90      2.57 o
   3   8  10       35.10       29.37      3.93 o
   4   8  10       39.50       38.64      4.78 o
   5   8  10      229.18      198.02      8.62 o
   6   8  10       75.13       75.99      6.46 o
   7   8  10       16.14        1.57      4.49 o
  -9   9  10        6.43       -1.34      5.69 o
  -8   9  10      132.27      134.43      8.59 o
  -7   9  10        0.49        3.75      2.90 o
  -6   9  10       26.02       28.60      2.84 o
  -5   9  10      435.28      475.32      8.41 o
  -4   9  10      298.73      302.98      5.78 o
  -3   9  10       55.80       61.47      2.63 o
  -2   9  10       60.78       62.71      3.01 o
  -1   9  10      394.22      378.95      8.15 o
   0   9  10      125.85      133.88      5.46 o
   1   9  10        0.40       -2.25      2.25 o
   2   9  10       40.15       45.25      4.24 o
   3   9  10      125.59      133.54      6.61 o
   4   9  10       11.28       14.10      4.31 o
   5   9  10      331.66      336.60     11.46 o
   6   9  10        0.07        1.94      4.15 o
   7   9  10        5.43        6.44      4.82 o
  -8  10  10       52.20       69.49      8.21 o
  -7  10  10        0.07       -1.65      2.90 o
  -6  10  10      209.49      228.61      6.39 o
  -5  10  10      211.53      208.12      5.50 o
  -4  10  10     3347.25     3320.01     44.58 o
  -3  10  10       31.00       36.67      2.59 o
  -2  10  10       40.91       41.63      2.65 o
  -1  10  10       49.87       40.12      3.16 o
   0  10  10      208.79      179.17      6.59 o
   1  10  10       64.30       49.91      4.22 o
   2  10  10      369.99      404.11     11.16 o
   3  10  10      814.08      807.81     22.23 o
   4  10  10      774.51      764.34     17.96 o
   5  10  10       21.24       38.96     10.11 o
   6  10  10        2.64        0.16      4.24 o
   7  10  10       15.60       20.44      5.61 o
  -8  11  10        1.66       -1.17      5.39 o
  -7  11  10       23.66       18.16      3.75 o
  -6  11  10       62.37       57.05      3.72 o
  -5  11  10        0.08        0.67      2.23 o
  -4  11  10       13.43       18.10      2.89 o
  -3  11  10      217.26      215.14      5.74 o
  -2  11  10        7.40        7.16      2.29 o
  -1  11  10      119.97      105.85      5.33 o
   0  11  10        5.75        1.34      2.93 o
   1  11  10       96.26       96.17      7.45 o
   2  11  10      100.71      100.54      5.98 o
   3  11  10       12.30       26.79      4.78 o
   4  11  10        0.14        0.12      4.18 o
   5  11  10      164.66      165.77      8.70 o
   6  11  10        5.30       -4.10      4.10 o
   7  11  10       85.84       82.53      7.48 o
  -8  12  10        8.21        6.75      6.16 o
  -7  12  10       31.65       34.23      3.81 o
  -6  12  10        0.43       -0.49      2.56 o
  -5  12  10       92.17       96.23      6.68 o
  -4  12  10      154.46      154.39      5.54 o
  -3  12  10      434.52      405.12      8.26 o
  -2  12  10      121.22      107.84      4.65 o
  -1  12  10      592.21      568.38     13.41 o
   0  12  10       84.30      104.10      5.85 o
   1  12  10      191.24      185.35      7.79 o
   2  12  10       82.53       86.37      6.02 o
   3  12  10        2.12        2.97      4.00 o
   4  12  10      209.40      218.35      9.61 o
   5  12  10       42.90       43.74      5.89 o
   6  12  10       11.54        9.05      4.95 o
  -7  13  10       75.39      100.27      5.46 o
  -6  13  10        0.59       -2.00      2.85 o
  -5  13  10        0.35       -0.18      2.93 o
  -4  13  10       77.48       61.38      4.02 o
  -3  13  10        4.47        4.25      2.53 o
  -2  13  10      663.79      652.99     13.44 o
  -1  13  10      286.06      312.48     10.85 o
   0  13  10        0.05        0.85      3.46 o
   1  13  10      172.00      159.60      7.42 o
   2  13  10        6.40       -0.70      3.67 o
   3  13  10        0.41        2.12      4.06 o
   4  13  10        0.05       -3.43      4.10 o
   5  13  10       12.36       14.06      6.29 o
   6  13  10       32.41       42.00      7.37 o
  -7  14  10       25.74       32.39      4.81 o
  -6  14  10        6.44        9.90      3.27 o
  -5  14  10        0.37       -2.82      2.98 o
  -4  14  10      220.34      213.79      7.62 o
  -3  14  10      166.45      164.90      5.62 o
  -2  14  10      301.64      340.05      9.23 o
  -1  14  10       10.47        9.12      3.89 o
   0  14  10      325.66      312.11     10.33 o
   1  14  10       76.12      100.23      6.40 o
   2  14  10       87.05       91.08      6.54 o
   3  14  10        7.76        0.24      4.13 o
   4  14  10        8.57        4.95      4.51 o
   5  14  10        0.22        3.09      4.88 o
  -6  15  10       40.08       42.74      4.26 o
  -5  15  10       23.90       24.53      3.98 o
  -4  15  10        4.31        4.18      3.23 o
  -3  15  10        5.79        7.14      2.94 o
  -2  15  10        2.93        7.33      3.92 o
  -1  15  10       10.93       21.57      4.39 o
   0  15  10       55.03       56.65      8.15 o
   1  15  10       13.75       16.66      4.39 o
   2  15  10       50.95       48.34      5.80 o
   3  15  10       32.36       44.96      7.33 o
   4  15  10       25.22       43.96      6.24 o
   5  15  10       86.66       91.61      7.79 o
  -5  16  10       22.84       35.65      6.00 o
  -4  16  10        2.90        0.57      3.43 o
  -3  16  10        1.14       -1.59      2.76 o
  -2  16  10       43.71       55.53      5.61 o
  -1  16  10       92.68       89.45      6.63 o
   0  16  10        1.13       -1.90      4.13 o
   1  16  10        5.90       11.35      4.46 o
   2  16  10        2.60       -2.30      4.19 o
   3  16  10        0.17       -1.71      4.31 o
   4  16  10       68.63       67.10      6.92 o
  -5  17  10       91.82      101.50      6.20 o
  -4  17  10      109.09      127.61      6.65 o
  -3  17  10        7.34        5.46      3.77 o
  -2  17  10       51.31       54.81      5.31 o
  -1  17  10       42.45       41.36      5.50 o
   0  17  10      166.78      169.26      8.68 o
   1  17  10       38.16       34.73      5.47 o
   2  17  10        4.49       -0.39      4.32 o
   3  17  10        1.48        4.16      5.12 o
  -3  18  10      157.89      186.74      9.13 o
  -2  18  10       17.33       13.88      4.37 o
  -1  18  10        0.03       -4.16      4.16 o
   0  18  10        4.15        2.57      4.59 o
   1  18  10       39.03       40.71      6.13 o
   2  18  10        5.09        2.96      4.97 o
  -1  19  10        2.99        0.70      4.46 o
   0  19  10      177.28      199.21     10.02 o
 -10   1  11       27.81       23.06      7.69 o
  -9   1  11        4.15        0.16      5.60 o
  -8   1  11      158.33      151.47     10.93 o
  -7   1  11        7.79        4.16      5.00 o
  -6   1  11        0.97        2.22      1.76 o
  -5   1  11        4.45       13.37      1.80 o
  -4   1  11       21.06       21.65      3.03 o
  -3   1  11       54.88       48.93      2.27 o
  -2   1  11       52.23       47.09      2.25 o
  -1   1  11        1.06        0.26      0.82 o
   0   1  11      181.85      254.68      4.36 o
   1   1  11       18.33       49.49      2.25 o
   2   1  11      138.07      116.44      4.59 o
   3   1  11      205.09      206.84      5.33 o
   4   1  11      808.31      745.90     12.54 o
   5   1  11     1777.60     1799.43     26.10 o
   6   1  11       76.49       81.26      4.83 o
   7   1  11       41.89       56.66      5.89 o
   8   1  11       87.16       86.23      7.37 o
 -10   2  11        6.83        8.63      7.39 o
  -9   2  11        0.99        1.28      7.21 o
  -8   2  11        0.02        2.32      5.79 o
  -7   2  11        1.45       -3.60      7.52 o
  -6   2  11        9.15        4.70      2.04 o
  -5   2  11        0.27        0.34      1.54 o
  -4   2  11      110.57      120.75      4.28 o
  -3   2  11     2692.47     2642.93     43.43 o
  -2   2  11      230.22      225.39      4.04 o
  -1   2  11      375.38      429.78      6.36 o
   0   2  11      172.23      142.31      3.75 o
   1   2  11     1992.33     2238.85     25.96 o
   2   2  11      195.94      258.98      5.73 o
   3   2  11      319.81      340.85      7.05 o
   4   2  11      279.48      272.42      6.55 o
   5   2  11      177.60      184.63      8.26 o
   6   2  11       62.06       60.09      4.53 o
   7   2  11       23.97       23.07      6.06 o
   8   2  11       22.98       23.78      5.78 o
  -9   3  11        1.62        7.19     10.50 o
  -8   3  11      233.88      243.09     10.70 o
  -7   3  11       53.08       58.74      6.04 o
  -6   3  11      140.40      126.00      4.57 o
  -5   3  11      641.27      641.46     11.57 o
  -4   3  11       48.64       66.61      2.27 o
  -3   3  11        9.08        7.87      1.65 o
  -2   3  11      487.57      548.77      8.34 o
  -1   3  11       68.04       60.42      2.20 o
   0   3  11     1842.75     1887.24     21.94 o
   1   3  11      153.08      143.40      3.81 o
   2   3  11      293.56      291.64      6.21 o
   3   3  11        7.06        4.39      1.96 o
   4   3  11       97.90      108.22      4.22 o
   5   3  11        9.04        0.97      2.39 o
   6   3  11      127.27      116.36      5.85 o
   7   3  11       10.90       16.20      4.96 o
   8   3  11       21.79       19.65      5.59 o
  -9   4  11        0.84        9.30      6.14 o
  -8   4  11      110.88      105.69      5.61 o
  -7   4  11      272.10      290.40      6.88 o
  -6   4  11        2.64       -0.61      1.53 o
  -5   4  11      345.48      343.40      5.72 o
  -4   4  11        0.72        1.76      1.98 o
  -3   4  11      685.04      769.73     11.61 o
  -2   4  11      148.58      164.95      5.30 o
  -1   4  11       95.48       82.72      3.52 o
   0   4  11      939.94     1035.82     13.04 o
   1   4  11        7.40       13.09      2.25 o
   2   4  11       48.97       35.01      2.51 o
   3   4  11      127.18      133.73      4.46 o
   4   4  11      402.87      376.38     10.45 o
   5   4  11      126.28      150.41      7.47 o
   6   4  11       65.82       66.10      7.86 o
   7   4  11        4.63        7.73      3.75 o
   8   4  11       15.01       20.06      5.52 o
  -9   5  11        0.63       -7.34      7.39 o
  -8   5  11        4.89        1.45      3.11 o
  -7   5  11       57.85       54.53      3.42 o
  -6   5  11       59.98       52.76      3.75 o
  -5   5  11      234.85      242.90      5.44 o
  -4   5  11      360.41      335.84      6.88 o
  -3   5  11      679.41      637.46      9.90 o
  -2   5  11       52.42       48.70      1.75 o
  -1   5  11        1.61       -0.77      1.12 o
   0   5  11      363.43      345.40      5.77 o
   1   5  11      441.74      449.22      7.65 o
   2   5  11      184.54      184.54      5.04 o
   3   5  11      238.73      264.48      6.97 o
   4   5  11     1187.11     1141.63     22.78 o
   5   5  11       70.51       85.62      6.11 o
   6   5  11        1.71        1.87      4.07 o
   7   5  11      110.36      124.84      7.84 o
   8   5  11        5.96        9.09      5.16 o
  -9   6  11        2.77       -4.65      5.58 o
  -8   6  11        0.00       -2.87      3.10 o
  -7   6  11      495.60      527.82     10.87 o
  -6   6  11      657.42      673.80     12.88 o
  -5   6  11        1.53        0.26      1.66 o
  -4   6  11      135.56      114.16      3.71 o
  -3   6  11     1077.97     1150.72     16.64 o
  -2   6  11      375.14      357.88      6.08 o
  -1   6  11       25.04       13.16      1.60 o
   0   6  11       47.26       59.29      2.66 o
   1   6  11     1514.24     1449.61     22.98 o
   2   6  11      109.83      105.67      5.07 o
   3   6  11      169.78      189.38      7.23 o
   4   6  11      480.67      450.27     12.18 o
   5   6  11      363.67      389.04     11.91 o
   6   6  11       15.89       14.79      4.50 o
   7   6  11       25.96       26.35      6.37 o
   8   6  11        9.19        5.41      5.24 o
  -9   7  11       80.46       92.01      6.95 o
  -8   7  11        3.16        6.02      3.45 o
  -7   7  11       40.03       32.27      3.41 o
  -6   7  11       18.14       26.41      2.92 o
  -5   7  11       34.59       42.10      3.95 o
  -4   7  11       65.50       73.20      3.99 o
  -3   7  11      227.11      228.53      4.96 o
  -2   7  11       91.27       86.27      3.16 o
  -1   7  11       23.36       22.53      1.93 o
   0   7  11      109.89      103.20      3.75 o
   1   7  11        4.63        6.77      2.56 o
   2   7  11      229.78      241.61      7.83 o
   3   7  11       31.36       32.83      4.07 o
   4   7  11      158.91      168.87      7.75 o
   5   7  11       60.74       64.02      6.48 o
   6   7  11       36.19       37.40      5.42 o
   7   7  11       18.70       21.08      5.48 o
  -9   8  11        2.55        6.16      4.24 o
  -8   8  11       31.32       39.79      4.41 o
  -7   8  11       94.61       74.79      4.33 o
  -6   8  11      277.67      282.46      7.54 o
  -5   8  11       37.73       46.96      2.57 o
  -4   8  11     1055.00     1030.87     13.18 o
  -3   8  11       19.27       24.06      2.01 o
  -2   8  11        2.20        3.17      1.67 o
  -1   8  11      174.80      192.37      4.98 o
   0   8  11        4.07       10.01      2.25 o
   1   8  11       24.53       23.94      3.27 o
   2   8  11      283.49      331.67      9.46 o
   3   8  11        5.94        6.38      3.53 o
   4   8  11      242.90      234.23      9.11 o
   5   8  11        1.18       -4.70      4.70 o
   6   8  11        4.49       -0.94      4.41 o
   7   8  11        1.36        0.29      4.35 o
  -8   9  11        0.02        0.32      3.56 o
  -7   9  11       41.91       47.94      4.53 o
  -6   9  11      105.28      102.43      4.02 o
  -5   9  11      656.69      668.51     12.61 o
  -4   9  11      426.94      444.84      8.58 o
  -3   9  11       53.31       41.75      2.35 o
  -2   9  11        0.47       -1.52      1.52 o
  -1   9  11        3.90        3.05      1.90 o
   0   9  11        1.52        2.77      2.45 o
   1   9  11       50.16       53.24      4.12 o
   2   9  11      144.29      143.05      6.87 o
   3   9  11      191.73      199.27      8.11 o
   4   9  11       30.42       34.58      5.02 o
   5   9  11        3.79        7.09      4.20 o
   6   9  11       13.09       14.46      4.75 o
   7   9  11       12.55       12.85      5.17 o
  -8  10  11       12.50       12.88      3.96 o
  -7  10  11      195.17      231.13      8.46 o
  -6  10  11      507.20      546.41     10.38 o
  -5  10  11        0.25       -0.78      2.80 o
  -4  10  11       56.55       58.09      3.50 o
  -3  10  11       83.03       76.04      3.62 o
  -2  10  11        1.06        6.51      2.00 o
  -1  10  11      925.73      915.78     14.72 o
   0  10  11        5.74       -0.32      2.59 o
   1  10  11        4.61        4.41      3.13 o
   2  10  11      108.82      103.25      5.89 o
   3  10  11      425.03      411.94     11.99 o
   4  10  11        4.69        9.63      4.32 o
   5  10  11       31.75       19.79      4.97 o
   6  10  11       10.73        0.40      4.41 o
   7  10  11       10.71        9.56      6.23 o
  -8  11  11       56.38       49.99      6.07 o
  -7  11  11       15.24       17.85      8.18 o
  -6  11  11       35.83       26.80      3.12 o
  -5  11  11      103.61      110.46      5.24 o
  -4  11  11       82.34       59.48      3.63 o
  -3  11  11      470.66      449.00      9.16 o
  -2  11  11      614.56      590.18     10.98 o
  -1  11  11       11.60       15.45      3.41 o
   0  11  11      442.71      442.55     11.29 o
   1  11  11      104.37       80.52      6.70 o
   2  11  11        3.10        1.64      3.54 o
   3  11  11       49.24       48.37      5.25 o
   4  11  11      188.84      193.41      8.76 o
   5  11  11       13.66       11.58      4.70 o
   6  11  11        4.40        4.82      4.88 o
  -7  12  11       25.13       40.35      4.93 o
  -6  12  11       32.96       38.00      3.82 o
  -5  12  11        3.00        2.49      2.87 o
  -4  12  11      234.63      229.78      6.58 o
  -3  12  11      215.49      198.63      5.69 o
  -2  12  11        4.29       -0.45      3.35 o
  -1  12  11      425.36      472.15     12.09 o
   0  12  11      193.67      182.85      7.43 o
   1  12  11      401.54      470.09     12.70 o
   2  12  11        1.50        0.81      3.80 o
   3  12  11        8.89        7.15      4.18 o
   4  12  11        1.24        8.84      4.35 o
   5  12  11        2.55        0.06      4.41 o
   6  12  11        3.50        6.04      5.09 o
  -7  13  11       34.68       51.37      5.46 o
  -6  13  11        0.85        3.36      3.44 o
  -5  13  11        2.52        0.10      2.88 o
  -4  13  11      133.40      134.62      5.86 o
  -3  13  11        0.41       -2.22      2.22 o
  -2  13  11        9.55        8.31      3.23 o
  -1  13  11      303.32      309.40      9.90 o
   0  13  11      105.63      109.40      6.33 o
   1  13  11        5.41       11.89      4.03 o
   2  13  11      160.49      153.33      7.65 o
   3  13  11      123.40      131.35      7.61 o
   4  13  11      183.92      158.57      9.11 o
   5  13  11       29.45       44.79      6.17 o
  -6  14  11        0.68        2.62      3.66 o
  -5  14  11       39.27       36.00      4.12 o
  -4  14  11       62.56       56.83      4.57 o
  -3  14  11      234.09      249.37      6.73 o
  -2  14  11       48.39       49.16      4.37 o
  -1  14  11       61.45       50.96      5.01 o
   0  14  11       18.33       19.35      4.41 o
   1  14  11       10.25        8.48      4.17 o
   2  14  11       16.04       19.62      4.55 o
   3  14  11       21.31       24.56      5.11 o
   4  14  11       42.02       55.55      6.33 o
   5  14  11       13.75       16.70      6.02 o
  -6  15  11       95.51      116.54     13.01 o
  -5  15  11       48.00       60.83      4.91 o
  -4  15  11        4.02        9.61      3.57 o
  -3  15  11        2.63        4.85      2.90 o
  -2  15  11      103.87      104.09      5.83 o
  -1  15  11       27.02       31.56      5.74 o
   0  15  11      105.98      104.24      6.64 o
   1  15  11        0.52        5.98      4.11 o
   2  15  11       63.87       57.16      6.10 o
   3  15  11       20.72       20.07      5.19 o
   4  15  11      161.26      171.61      9.55 o
  -5  16  11       99.15      101.31      6.01 o
  -4  16  11       10.01       19.87      4.10 o
  -3  16  11       11.12        5.89      3.97 o
  -2  16  11        4.53        8.14      4.24 o
  -1  16  11        5.59        4.75      4.17 o
   0  16  11       50.53       48.37      6.24 o
   1  16  11       15.50        9.13      4.42 o
   2  16  11        3.23       -0.42      4.13 o
   3  16  11       15.77       16.64      5.36 o
   4  16  11       16.77       28.37      6.04 o
  -4  17  11        9.41       13.79      6.11 o
  -3  17  11        8.23        3.84      3.75 o
  -2  17  11        1.46        0.99      3.59 o
  -1  17  11       10.31       11.47      4.58 o
   0  17  11      128.46      132.29      9.76 o
   1  17  11       38.71       45.63      6.02 o
   2  17  11       97.69      116.57      8.15 o
   3  17  11       19.95       14.24      5.70 o
  -3  18  11       23.24       22.46      5.32 o
  -2  18  11       10.83       15.94      5.89 o
  -1  18  11       77.25       78.15      6.83 o
   0  18  11      102.90       92.92      7.22 o
   1  18  11       38.18       44.48      6.12 o
  -9   0  12       38.48       33.33     10.80 o
  -8   0  12       66.61       68.37     11.63 o
  -7   0  12      444.10      451.42     17.78 o
  -6   0  12       86.75       68.00      9.23 o
  -5   0  12      408.56      433.33     11.06 o
  -4   0  12        3.81       14.00      4.29 o
  -3   0  12     2412.89     2402.58     43.98 o
  -2   0  12     1089.90     1256.78     40.69 o
  -1   0  12      238.68      297.33      7.84 o
   0   0  12       20.04       39.84      2.59 o
   1   0  12      230.36      252.55      6.88 o
   2   0  12     1061.87     1068.82     22.63 o
   3   0  12      325.51      277.60      9.15 o
   4   0  12      250.35      192.13      8.08 o
   5   0  12      305.54      309.21     22.48 o
   6   0  12       67.24       67.88      8.40 o
   7   0  12       23.29        3.24      6.48 o
   8   0  12       53.95       57.81      9.81 o
  -9   1  12        3.15        1.31      5.71 o
  -8   1  12        3.75       -1.09      5.50 o
  -7   1  12      268.47      284.31     18.67 o
  -6   1  12      111.28      123.57      6.20 o
  -5   1  12       39.72       52.31      2.56 o
  -4   1  12      273.19      278.22      6.57 o
  -3   1  12      528.42      444.62      8.87 o
  -2   1  12      248.50      292.52      5.66 o
  -1   1  12      697.86      665.43     10.67 o
   0   1  12      179.73      170.35      3.52 o
   1   1  12     1635.25     1638.95     19.69 o
   2   1  12       20.48       21.98      2.28 o
   3   1  12       54.23       48.65      3.01 o
   4   1  12      242.64      229.75      6.17 o
   5   1  12      277.00      290.22      7.34 o
   6   1  12       51.08       38.16      4.01 o
   7   1  12       16.71       23.98      5.20 o
   8   1  12       22.14       23.35      6.90 o
  -9   2  12        4.12        5.17      5.85 o
  -8   2  12        0.01       -2.68      4.16 o
  -7   2  12        4.10        3.77      4.15 o
  -6   2  12        0.38       -3.12      3.12 o
  -5   2  12      536.56      541.38      9.35 o
  -4   2  12      105.32      145.49      4.78 o
  -3   2  12     2696.33     2712.26     44.76 o
  -2   2  12      142.95      169.14      5.03 o
  -1   2  12        0.21        2.24      0.90 o
   0   2  12        5.16        7.71      1.35 o
   1   2  12      144.87      211.74      7.59 o
   2   2  12      207.17      250.64      5.85 o
   3   2  12       18.02       12.42      2.28 o
   4   2  12       15.69        8.97      3.02 o
   5   2  12       17.53       22.10      4.46 o
   6   2  12       18.12       11.13      3.42 o
   7   2  12        6.97        4.08      4.37 o
   8   2  12       80.20       87.98      7.73 o
  -9   3  12       26.06       41.66      7.87 o
  -8   3  12       43.00       55.33      6.30 o
  -7   3  12      327.63      331.67     12.36 o
  -6   3  12      354.26      348.43     11.90 o
  -5   3  12       87.93       87.45      3.31 o
  -4   3  12      686.62      677.91     11.75 o
  -3   3  12      336.07      309.35      5.99 o
  -2   3  12      456.04      532.91      9.24 o
  -1   3  12        5.01        1.27      0.94 o
   0   3  12        2.19       -0.42      1.26 o
   1   3  12       57.14       49.68      2.34 o
   2   3  12       17.97       25.72      2.36 o
   3   3  12      290.87      278.41      6.56 o
   4   3  12       69.42       69.92      3.70 o
   5   3  12      555.95      532.56     12.20 o
   6   3  12        4.41       11.48      3.52 o
   7   3  12       11.30        7.57      4.67 o
   8   3  12        4.26        5.02      5.19 o
  -9   4  12       20.30       19.15      6.87 o
  -8   4  12       51.49       48.85      6.07 o
  -7   4  12       71.12       63.62      5.99 o
  -6   4  12       45.69       51.79      8.72 o
  -5   4  12      248.76      253.70      6.24 o
  -4   4  12      240.75      251.86      6.41 o
  -3   4  12      241.30      238.69      4.36 o
  -2   4  12     1898.91     1938.59     25.89 o
  -1   4  12      205.20      258.22      6.21 o
   0   4  12       46.15       29.47      1.89 o
   1   4  12        4.16        0.95      1.59 o
   2   4  12      247.57      196.51      5.26 o
   3   4  12       41.59       54.21      3.28 o
   4   4  12        1.02        4.26      2.47 o
   5   4  12      109.27      105.07      7.68 o
   6   4  12       80.14       80.59      5.39 o
   7   4  12       13.29        6.62      5.87 o
   8   4  12      186.65      224.41     10.68 o
  -9   5  12       39.06       49.97      6.58 o
  -8   5  12       89.92       79.07     11.64 o
  -7   5  12       46.88       49.57      3.57 o
  -6   5  12      103.73      125.01      5.28 o
  -5   5  12      120.25      116.76      5.18 o
  -4   5  12        9.55       15.99      2.24 o
  -3   5  12       37.88       41.51      2.31 o
  -2   5  12      228.03      231.34      5.49 o
  -1   5  12      534.38      554.42      7.84 o
   0   5  12      847.60      813.50     10.92 o
   1   5  12      423.36      474.12      8.08 o
   2   5  12      227.42      240.61      5.96 o
   3   5  12       37.44       34.94      3.07 o
   4   5  12       65.43       77.40      4.84 o
   5   5  12      744.75      726.78     17.37 o
   6   5  12      256.95      276.41      9.05 o
   7   5  12       59.29       89.59      6.00 o
  -9   6  12        9.90       11.33      6.73 o
  -8   6  12      206.37      226.20      9.21 o
  -7   6  12       12.34        4.52      3.06 o
  -6   6  12      400.08      412.22     10.40 o
  -5   6  12       16.68       15.56      2.35 o
  -4   6  12      222.75      197.55      4.84 o
  -3   6  12       75.83       71.26      2.88 o
  -2   6  12      137.86      147.69      3.42 o
  -1   6  12      158.52      170.84      4.43 o
   0   6  12       12.84        8.17      1.65 o
   1   6  12      176.55      191.53      5.20 o
   2   6  12        3.66       -1.88      2.26 o
   3   6  12     1348.65     1259.01     24.18 o
   4   6  12       10.80        8.85      4.27 o
   5   6  12      149.78      146.85      7.75 o
   6   6  12       95.84       93.52      7.12 o
   7   6  12        0.04       -4.67      7.23 o
  -9   7  12       56.27       48.79      8.34 o
  -8   7  12       26.90       12.83      3.85 o
  -7   7  12        2.71        0.19      3.07 o
  -6   7  12       20.93       20.23      3.84 o
  -5   7  12     1361.50     1217.14     22.65 o
  -4   7  12      652.66      683.10     15.40 o
  -3   7  12        1.59        0.90      1.81 o
  -2   7  12        0.30       -0.53      1.21 o
  -1   7  12      295.80      271.44      6.35 o
   0   7  12       21.84       15.29      2.15 o
   1   7  12      680.51      604.24     11.84 o
   2   7  12      162.90      157.24      6.47 o
   3   7  12        7.50        6.93      3.54 o
   4   7  12      510.59      517.27     13.70 o
   5   7  12      682.27      668.01     16.75 o
   6   7  12        1.50        6.34      4.41 o
   7   7  12       24.77       23.97      5.32 o
  -9   8  12       24.59       27.17     14.70 o
  -8   8  12       51.75       54.19      4.20 o
  -7   8  12       88.03       71.86      5.75 o
  -6   8  12      110.45      136.98      7.11 o
  -5   8  12        2.26        4.46      3.00 o
  -4   8  12        3.50        0.92      2.39 o
  -3   8  12      546.08      540.06      7.90 o
  -2   8  12      111.54      127.72      3.70 o
  -1   8  12      138.95      163.51      4.70 o
   0   8  12       11.55        5.76      2.16 o
   1   8  12      153.28      159.08      6.37 o
   2   8  12      230.14      207.22      7.73 o
   3   8  12      113.88      116.03      6.19 o
   4   8  12      247.22      213.29      9.05 o
   5   8  12       61.66       58.85      5.85 o
   6   8  12        3.80        0.71      4.26 o
   7   8  12        0.09       -0.03      4.85 o
  -8   9  12       76.11       79.95      5.46 o
  -7   9  12      258.97      275.73     12.10 o
  -6   9  12       22.18       24.76      5.29 o
  -5   9  12      122.76       97.26      6.93 o
  -4   9  12        9.79        7.39      1.86 o
  -3   9  12      478.35      441.59      8.30 o
  -2   9  12      162.89      172.88      4.83 o
  -1   9  12       24.76       31.98      2.64 o
   0   9  12      314.21      304.29      7.02 o
   1   9  12      646.94      702.63     15.23 o
   2   9  12        1.29        3.21      3.18 o
   3   9  12        0.22       -0.66      3.52 o
   4   9  12       87.79       94.93      6.47 o
   5   9  12        0.01       -0.71      4.03 o
   6   9  12       31.66       37.89      6.52 o
   7   9  12        8.68        8.79      5.17 o
  -8  10  12       84.76       95.63      5.95 o
  -7  10  12        0.28       -2.62      4.07 o
  -6  10  12       16.53       13.52      4.37 o
  -5  10  12       38.85       57.08      3.59 o
  -4  10  12        2.21       -0.53      2.10 o
  -3  10  12        4.11        0.50      2.48 o
  -2  10  12       42.36       37.59      3.19 o
  -1  10  12      265.41      253.25      7.12 o
   0  10  12      210.19      235.21      7.81 o
   1  10  12      358.23      315.30      9.48 o
   2  10  12      189.40      181.19      7.81 o
   3  10  12      773.10      758.72     17.59 o
   4  10  12        9.20        5.81      4.16 o
   5  10  12       15.68       10.48      4.53 o
   6  10  12       17.08       21.83      5.35 o
  -8  11  12        0.24       -3.21      5.52 o
  -7  11  12        0.39        0.68      4.21 o
  -6  11  12       43.70       37.37      5.34 o
  -5  11  12      112.55      108.10      7.09 o
  -4  11  12      136.69      143.14      5.61 o
  -3  11  12        6.21        7.04      2.52 o
  -2  11  12       21.42       16.66      3.24 o
  -1  11  12       79.48       93.68      4.74 o
   0  11  12        6.52       12.80      3.80 o
   1  11  12      311.02      287.32      9.32 o
   2  11  12       24.51       18.64      4.73 o
   3  11  12        3.42       -3.88      3.88 o
   4  11  12       27.98       28.71      5.31 o
   5  11  12      117.72      119.56      7.90 o
   6  11  12        8.67        7.44      4.90 o
  -7  12  12       63.86       57.36      6.31 o
  -6  12  12        0.31       -2.66      2.66 o
  -5  12  12        7.65        9.97      3.00 o
  -4  12  12        3.08        5.77      2.92 o
  -3  12  12      296.04      283.02      7.32 o
  -2  12  12       42.35       51.23      4.04 o
  -1  12  12     1355.68     1326.90     22.73 o
   0  12  12        8.68       17.07      4.00 o
   1  12  12      566.18      574.59     14.37 o
   2  12  12      164.95      145.15      7.37 o
   3  12  12        3.93       -2.47      3.88 o
   4  12  12      105.84      114.76      7.41 o
   5  12  12        7.56        6.14      4.78 o
   6  12  12       12.77       21.14      5.79 o
  -7  13  12        0.73       -5.32      5.32 o
  -6  13  12       59.15       78.81      5.21 o
  -5  13  12       21.08       21.26      3.51 o
  -4  13  12       23.33       23.86      3.61 o
  -3  13  12        4.31        0.39      2.91 o
  -2  13  12        0.36       -1.46      2.85 o
  -1  13  12        3.90        4.70      3.56 o
   0  13  12      247.11      265.09      9.38 o
   1  13  12      207.53      228.40      8.94 o
   2  13  12       54.18       49.24      5.40 o
   3  13  12        0.14        5.49      4.30 o
   4  13  12       26.16       22.97      5.28 o
   5  13  12       26.58       12.69      6.80 o
  -6  14  12        3.30        1.70      3.64 o
  -5  14  12       19.10       14.08      3.52 o
  -4  14  12        0.67        1.53      3.15 o
  -3  14  12       80.54       79.02      5.02 o
  -2  14  12        1.34        1.82      3.22 o
  -1  14  12      209.31      252.86      9.87 o
   0  14  12        5.07        6.88      4.22 o
   1  14  12       80.07       82.61      6.18 o
   2  14  12        0.77        5.34      4.09 o
   3  14  12       24.04       22.05      5.21 o
   4  14  12        7.67       11.31      5.21 o
   5  14  12       11.46       12.17      5.52 o
  -6  15  12        0.31       -3.69      3.69 o
  -5  15  12        2.76        1.99      3.47 o
  -4  15  12        1.78        0.27      3.26 o
  -3  15  12      142.91      157.28      6.77 o
  -2  15  12        0.02       -3.04      3.04 o
  -1  15  12        0.26       -0.63      3.79 o
   0  15  12        3.41        1.01      3.89 o
   1  15  12       13.53       13.46      4.65 o
   2  15  12        0.36       -0.58      4.30 o
   3  15  12       45.71       49.39      6.32 o
   4  15  12        4.26        7.24      5.18 o
  -5  16  12       22.75       20.55      4.73 o
  -4  16  12        3.55       -0.59      5.02 o
  -3  16  12        8.94        9.96      3.68 o
  -2  16  12        1.10        5.42      4.22 o
  -1  16  12      109.04      128.33      7.37 o
   0  16  12        3.27        7.35      4.31 o
   1  16  12       55.51       64.65      6.83 o
   2  16  12       21.67        8.14      6.90 o
   3  16  12       90.55      103.70      7.71 o
  -4  17  12        3.11        6.54      3.91 o
  -3  17  12        2.51        2.85      4.28 o
  -2  17  12        8.44       15.12      4.71 o
  -1  17  12       35.09       38.80      5.49 o
   0  17  12       15.85       20.08      5.02 o
   1  17  12        5.32        9.41      4.91 o
   2  17  12        5.26        8.47      4.99 o
  -2  18  12        0.30       -2.60      4.60 o
  -1  18  12       21.61       29.69      6.38 o
   0  18  12       82.14       79.62      7.23 o
  -9   1  13       58.15       64.97     10.92 o
  -8   1  13        2.22       -0.29      5.56 o
  -7   1  13        8.80        6.42      4.39 o
  -6   1  13       65.47       53.59      5.03 o
  -5   1  13      152.32      143.52      4.85 o
  -4   1  13      484.39      502.76     12.23 o
  -3   1  13       11.29        8.35      2.20 o
  -2   1  13      297.07      243.87      6.06 o
  -1   1  13       14.53       11.03      2.99 o
   0   1  13        6.29        6.96      1.36 o
   1   1  13      381.78      425.10      6.86 o
   2   1  13       28.02       19.79      2.33 o
   3   1  13        6.85        7.13      2.33 o
   4   1  13      465.35      486.43      9.65 o
   5   1  13      220.52      193.81      6.02 o
   6   1  13       56.52       59.18      5.99 o
   7   1  13       20.62       21.16      5.51 o
  -9   2  13        3.67        5.22      6.55 o
  -8   2  13        5.89        2.50      4.57 o
  -7   2  13       71.55       70.94      6.42 o
  -6   2  13       13.93        7.86      3.91 o
  -5   2  13       69.30       57.58      3.41 o
  -4   2  13        1.09        3.99      2.05 o
  -3   2  13      256.19      296.25      7.21 o
  -2   2  13       56.50       41.47      2.60 o
  -1   2  13      270.80      281.08      4.88 o
   0   2  13      713.32      738.73      9.90 o
   1   2  13       38.70       26.34      1.97 o
   2   2  13        2.30       11.80      2.19 o
   3   2  13      122.51      134.11      4.76 o
   4   2  13      117.49       99.96      4.50 o
   5   2  13        0.53       -1.16      2.62 o
   6   2  13        0.08       -3.46      3.46 o
   7   2  13        3.52        1.93      4.56 o
  -9   3  13       23.01       28.45      7.59 o
  -8   3  13        6.30        2.70      4.48 o
  -7   3  13       26.80       25.32      4.94 o
  -6   3  13       34.40       26.64      4.81 o
  -5   3  13       67.28       78.38      4.14 o
  -4   3  13       34.04       31.86      3.01 o
  -3   3  13       14.71       23.41      2.11 o
  -2   3  13        9.17        3.26      1.22 o
  -1   3  13       21.43       26.14      1.70 o
   0   3  13      191.59      207.92      5.10 o
   1   3  13      193.41      198.70      4.75 o
   2   3  13      897.73      863.12     13.85 o
   3   3  13       11.96       18.17      2.77 o
   4   3  13        0.96        3.89      2.56 o
   5   3  13       57.49       48.02      4.39 o
   6   3  13       27.96       39.51      4.42 o
   7   3  13       18.35       20.01      5.20 o
  -9   4  13        0.37       -4.14      5.14 o
  -8   4  13      238.21      274.20     14.25 o
  -7   4  13       14.70       15.00      4.71 o
  -6   4  13        7.44       -0.23      3.71 o
  -5   4  13      103.73       90.97      7.76 o
  -4   4  13       21.34       23.40      2.07 o
  -3   4  13      103.06      107.37      2.70 o
  -2   4  13      143.49      167.82      4.55 o
  -1   4  13     1011.16     1046.53     14.02 o
   0   4  13      278.29      303.43      5.69 o
   1   4  13      118.43      128.95      4.26 o
   2   4  13        5.11        4.00      2.20 o
   3   4  13     1535.11     1436.15     21.40 o
   4   4  13       47.70       47.56      3.51 o
   5   4  13        6.71        6.30      3.35 o
   6   4  13       34.98       28.06      4.32 o
   7   4  13        3.05        7.94      4.79 o
  -9   5  13        0.06       -5.00      5.00 o
  -8   5  13        0.00       -4.14      4.14 o
  -7   5  13       49.87       46.10      5.86 o
  -6   5  13       22.42       14.69      4.37 o
  -5   5  13      152.11      125.51      6.52 o
  -4   5  13       13.90        6.10      1.51 o
  -3   5  13      713.95      700.05     11.17 o
  -2   5  13       73.79       77.22      2.99 o
  -1   5  13      550.09      574.36      8.15 o
   0   5  13       66.63       89.98      2.96 o
   1   5  13      261.39      289.03      6.01 o
   2   5  13      427.33      432.64      8.68 o
   3   5  13        0.01       -2.32      2.32 o
   4   5  13      673.47      634.77     11.80 o
   5   5  13       28.44       23.33      4.04 o
   6   5  13        0.01        1.18      4.20 o
   7   5  13      210.88      224.50     10.21 o
  -9   6  13       29.54       56.09      6.97 o
  -8   6  13       30.44       29.26      5.65 o
  -7   6  13      204.22      214.63     10.20 o
  -6   6  13       45.65       30.91      3.51 o
  -5   6  13     1072.17     1099.55     21.11 o
  -4   6  13      132.99      108.73      3.99 o
  -3   6  13      552.91      510.45      8.74 o
  -2   6  13      349.71      372.42      6.05 o
  -1   6  13     1944.91     1907.76     22.58 o
   0   6  13      274.02      232.99      5.21 o
   1   6  13        0.09        0.63      1.90 o
   2   6  13       52.10       56.05      3.48 o
   3   6  13      135.88      112.51      5.38 o
   4   6  13       64.52       56.36      4.72 o
   5   6  13       82.54       73.72      5.34 o
   6   6  13      174.50      203.41      8.14 o
   7   6  13       22.07       15.13      4.48 o
  -9   7  13       74.31       83.49      7.68 o
  -8   7  13        2.90        2.17      4.52 o
  -7   7  13      192.84      220.76      8.56 o
  -6   7  13        6.20       11.37      3.53 o
  -5   7  13       18.13       27.06      3.46 o
  -4   7  13       87.37      109.07      3.89 o
  -3   7  13        2.26       -0.53      1.70 o
  -2   7  13       89.87       93.03      3.34 o
  -1   7  13       30.58       36.22      2.41 o
   0   7  13      204.38      229.94      5.66 o
   1   7  13      284.95      214.93      6.51 o
   2   7  13        0.35       -0.21      2.63 o
   3   7  13      256.97      230.43      9.17 o
   4   7  13      125.86      131.42      7.07 o
   5   7  13        0.00        4.69      4.09 o
   6   7  13        6.88       10.17      4.82 o
   7   7  13       26.49       23.05      7.10 o
  -8   8  13       17.93       17.44      6.68 o
  -7   8  13        0.75        6.35      3.77 o
  -6   8  13        8.08       11.38      3.61 o
  -5   8  13       27.49       24.15      5.05 o
  -4   8  13      676.02      613.25     11.81 o
  -3   8  13      545.90      494.22      7.37 o
  -2   8  13      166.59      169.14      4.25 o
  -1   8  13      528.99      487.29      9.18 o
   0   8  13       51.92       53.36      3.21 o
   1   8  13      138.34      123.30      5.23 o
   2   8  13      128.83      110.59      5.94 o
   3   8  13       53.26       49.06      4.99 o
   4   8  13       22.17       23.69      4.70 o
   5   8  13        2.35        6.12      4.15 o
   6   8  13        2.42        3.68      4.51 o
   7   8  13        0.01        6.50      5.43 o
  -8   9  13       61.29       86.38     11.72 o
  -7   9  13       42.66       50.63      8.56 o
  -6   9  13       34.74       38.93      4.86 o
  -5   9  13       64.97       77.97      4.94 o
  -4   9  13      252.48      242.70      8.05 o
  -3   9  13       16.43       19.60      2.10 o
  -2   9  13      496.92      497.82     12.33 o
  -1   9  13       61.02       56.23      3.75 o
   0   9  13        3.94        0.56      2.43 o
   1   9  13       41.69       47.89      3.85 o
   2   9  13       74.19       80.58      5.40 o
   3   9  13        2.26        4.21      3.89 o
   4   9  13        1.41        2.16      3.79 o
   5   9  13        1.11        1.60      4.07 o
   6   9  13       13.29       22.41      5.33 o
  -8  10  13       31.79       35.01      5.49 o
  -7  10  13       15.22       10.59      4.41 o
  -6  10  13        4.64       -0.65      3.62 o
  -5  10  13      223.98      208.86      7.81 o
  -4  10  13        0.45       -2.27      2.27 o
  -3  10  13       67.91       75.69      3.60 o
  -2  10  13       55.29       53.27      3.57 o
  -1  10  13      369.29      338.62      8.48 o
   0  10  13      116.11      112.92      5.21 o
   1  10  13       47.83       40.98      4.37 o
   2  10  13       34.70       48.02      4.83 o
   3  10  13        3.93        6.89      5.21 o
   4  10  13        1.73        6.11      4.11 o
   5  10  13        6.18        7.41      4.26 o
   6  10  13        8.81       10.43      4.99 o
  -7  11  13       79.31       94.61     11.83 o
  -6  11  13        4.87        0.50      3.89 o
  -5  11  13       70.05       64.30      3.93 o
  -4  11  13       94.44      104.76      4.83 o
  -3  11  13       15.94       19.17      2.73 o
  -2  11  13      323.35      306.84      8.55 o
  -1  11  13      236.00      242.84      7.43 o
   0  11  13     1429.95     1331.85     22.85 o
   1  11  13        1.59        0.82      3.42 o
   2  11  13      177.17      150.25      7.39 o
   3  11  13      406.06      414.10     12.41 o
   4  11  13       11.89       14.48      5.06 o
   5  11  13       10.60        6.06      4.51 o
   6  11  13        1.71        0.56      4.64 o
  -7  12  13       12.18       17.12      5.15 o
  -6  12  13        0.00        1.55      4.20 o
  -5  12  13        3.57        2.88      2.86 o
  -4  12  13        0.78       -1.03      2.62 o
  -3  12  13       98.57       88.74      4.78 o
  -2  12  13       88.11       93.45      4.89 o
  -1  12  13      386.46      403.90      9.98 o
   0  12  13       58.92       54.23      5.00 o
   1  12  13      309.17      290.02      9.84 o
   2  12  13      102.67       91.82      6.23 o
   3  12  13       27.48       24.77      4.96 o
   4  12  13        1.20        0.74      4.23 o
   5  12  13       26.36       24.66      5.40 o
  -6  13  13        2.79        8.61      4.70 o
  -5  13  13        0.02       -0.25      2.96 o
  -4  13  13       98.32      109.72      5.40 o
  -3  13  13        1.16        3.54      2.99 o
  -2  13  13       59.39       47.38      4.24 o
  -1  13  13        0.13       11.22      3.37 o
   0  13  13        3.21        7.27      3.79 o
   1  13  13        0.02        1.78      3.62 o
   2  13  13       92.61       86.79      6.37 o
   3  13  13       59.50       82.83      6.55 o
   4  13  13       59.66       68.94      6.78 o
   5  13  13        9.91        8.40      5.27 o
  -6  14  13       62.12       73.39      7.14 o
  -5  14  13       30.17       42.39      6.32 o
  -4  14  13       21.02       16.17      4.36 o
  -3  14  13        0.25        1.56      3.52 o
  -2  14  13      129.63      139.68      6.24 o
  -1  14  13        3.26        3.17      3.33 o
   0  14  13      113.00      139.72      7.26 o
   1  14  13        9.11       13.39      4.34 o
   2  14  13       50.15       56.68      5.91 o
   3  14  13       40.28       44.70      6.03 o
   4  14  13        4.97       -3.76      4.76 o
  -5  15  13       34.17       38.59      4.79 o
  -4  15  13        0.52       -2.43      3.18 o
  -3  15  13        3.52       -0.52      3.61 o
  -2  15  13        1.11       -1.81      3.66 o
  -1  15  13       27.20       38.22      7.31 o
   0  15  13      171.41      183.19      8.54 o
   1  15  13       11.40       15.23      4.64 o
   2  15  13        1.77       -0.72      4.28 o
   3  15  13       66.75       59.09      6.49 o
  -4  16  13       38.87       55.00      4.97 o
  -3  16  13        1.31        0.50      4.07 o
  -2  16  13        9.75       12.68      4.47 o
  -1  16  13      158.47      146.50      7.55 o
   0  16  13       56.16       63.06      6.09 o
   1  16  13       13.97       21.64      5.27 o
   2  16  13        3.68       -4.32      4.32 o
  -3  17  13       36.22       41.19      5.68 o
  -2  17  13        0.84        0.62      4.25 o
  -1  17  13       14.95       26.30      6.10 o
   0  17  13       16.70       20.94      6.34 o
   1  17  13       27.79       18.20      5.29 o
  -9   0  14       86.61       95.80     14.97 o
  -8   0  14       26.46       19.98      9.57 o
  -7   0  14       65.95       63.71     13.77 o
  -6   0  14      424.87      451.77     18.13 o
  -5   0  14      144.13      129.58      8.88 o
  -4   0  14      224.09      199.41     14.48 o
  -3   0  14      115.84      115.98      9.77 o
  -2   0  14      325.95      318.23     12.12 o
  -1   0  14      294.49      321.14      8.31 o
   0   0  14      867.26      726.62     13.92 o
   1   0  14       63.21       73.50      4.01 o
   2   0  14      191.56      186.82      7.71 o
   3   0  14      396.14      337.78     16.11 o
   4   0  14      378.96      417.80     12.77 o
   5   0  14        0.22       -3.45      3.45 o
   6   0  14      117.49      105.18     16.02 o
   7   0  14        3.62       -0.65      6.32 o
  -9   1  14        0.72        9.09      6.68 o
  -8   1  14        4.70        0.45      5.31 o
  -7   1  14       35.01       43.60      5.08 o
  -6   1  14     1486.92     1565.09     30.17 o
  -5   1  14      193.13      202.62     16.34 o
  -4   1  14       33.85       32.78      2.68 o
  -3   1  14       18.53       12.51      1.68 o
  -2   1  14      882.11      877.13     16.08 o
  -1   1  14       33.37       38.27      2.01 o
   0   1  14       19.82       10.37      1.57 o
   1   1  14      393.71      417.96      6.93 o
   2   1  14      271.11      244.38      6.10 o
   3   1  14      186.56      171.25      5.55 o
   4   1  14      231.09      251.43      6.88 o
   5   1  14        0.00       -2.37      2.53 o
   6   1  14        0.12       -0.53      4.11 o
   7   1  14        0.34       -1.33      4.70 o
  -9   2  14       51.77       72.83      9.50 o
  -8   2  14        9.29       17.61      5.31 o
  -7   2  14        1.68        3.24      4.22 o
  -6   2  14      104.27       91.33      6.16 o
  -5   2  14     1134.18     1131.09     22.75 o
  -4   2  14     1178.56     1204.40     22.31 o
  -3   2  14      281.02      273.02      6.99 o
  -2   2  14      419.28      437.26     10.10 o
  -1   2  14      143.62      114.94      3.83 o
   0   2  14       68.88       76.17      2.62 o
   1   2  14       60.25       68.97      2.81 o
   2   2  14     1251.53     1250.88     18.80 o
   3   2  14     1090.08     1031.63     18.49 o
   4   2  14      125.91      128.72      5.83 o
   5   2  14       11.36        4.58      3.58 o
   6   2  14        2.23        1.89      3.43 o
   7   2  14       40.73       34.26      7.07 o
  -9   3  14       35.76       36.38      8.46 o
  -8   3  14       16.86       13.09      8.16 o
  -7   3  14       68.67       67.80      6.48 o
  -6   3  14      744.46      742.49     19.91 o
  -5   3  14       53.55       48.00      8.36 o
  -4   3  14       32.77       30.09      3.09 o
  -3   3  14       40.42       54.38      3.51 o
  -2   3  14       11.38        8.90      1.41 o
  -1   3  14        1.36       -1.34      1.34 o
   0   3  14      557.58      518.77      7.76 o
   1   3  14      136.50      136.89      4.15 o
   2   3  14       68.33      111.97      6.19 o
   3   3  14      914.04      902.14     14.97 o
   4   3  14      208.19      209.96      6.31 o
   5   3  14       79.95       86.93      5.32 o
   6   3  14       35.45       34.64      4.41 o
   7   3  14        5.61        2.67      4.92 o
  -9   4  14      109.67      119.06     10.72 o
  -8   4  14       11.22       12.56      5.24 o
  -7   4  14       19.56       18.45      5.37 o
  -6   4  14       25.95       15.05      4.41 o
  -5   4  14      312.05      255.94     14.38 o
  -4   4  14       58.17       52.33      3.21 o
  -3   4  14        5.79        4.41      1.92 o
  -2   4  14      161.81      159.57      6.18 o
  -1   4  14       45.85       31.26      2.05 o
   0   4  14       12.88       18.96      1.86 o
   1   4  14        3.98       -1.78      1.78 o
   2   4  14      126.78      137.20      4.96 o
   3   4  14       13.89       17.58      3.06 o
   4   4  14        1.44        1.09      2.56 o
   5   4  14        0.87        4.87      3.32 o
   6   4  14       53.67       40.62      4.65 o
   7   4  14        0.46       -4.43      4.43 o
  -9   5  14       52.83       67.80      7.44 o
  -8   5  14        0.22        3.84      4.37 o
  -7   5  14       21.35       25.68      5.35 o
  -6   5  14        3.54       -0.80      7.09 o
  -5   5  14        0.40       -2.84      4.79 o
  -4   5  14      145.55      123.17      4.67 o
  -3   5  14       26.63       23.22      2.28 o
  -2   5  14      649.90      675.08     10.78 o
  -1   5  14      113.63      115.33      3.20 o
   0   5  14      333.18      324.28      7.78 o
   1   5  14        0.09       -1.67      1.67 o
   2   5  14      426.58      463.51      9.34 o
   3   5  14      155.53      143.36      5.24 o
   4   5  14       29.16       30.19      3.52 o
   5   5  14        8.34        9.50      3.45 o
   6   5  14        3.18        0.86      4.41 o
   7   5  14       68.43       80.20      7.28 o
  -9   6  14       54.40       60.25      7.20 o
  -8   6  14        2.58       -4.93      9.83 o
  -7   6  14       67.51       54.72      7.80 o
  -6   6  14        0.39       -2.38      4.87 o
  -5   6  14        0.25        1.52      2.50 o
  -4   6  14      342.77      330.80      8.27 o
  -3   6  14       78.82       78.66      4.02 o
  -2   6  14      133.09      143.82      3.17 o
  -1   6  14      428.87      446.33      9.36 o
   0   6  14       18.23        8.56      1.91 o
   1   6  14        8.70        6.92      2.26 o
   2   6  14      387.97      366.25      8.27 o
   3   6  14       51.41       51.37      4.43 o
   4   6  14        2.71        3.35      3.28 o
   5   6  14       52.47       51.44      4.86 o
   6   6  14       24.09       34.17      4.69 o
   7   6  14        1.27       15.19      5.17 o
  -8   7  14        1.07       -3.39     10.26 o
  -7   7  14        0.32        8.93      5.66 o
  -6   7  14       30.50       45.15      3.97 o
  -5   7  14      881.44      803.76     18.94 o
  -4   7  14      347.17      331.80      8.86 o
  -3   7  14      668.15      655.13     11.69 o
  -2   7  14       84.80       80.85      2.84 o
  -1   7  14      325.66      303.86      5.96 o
   0   7  14        2.81       -1.79      1.79 o
   1   7  14        4.10        8.70      2.70 o
   2   7  14      118.25      116.61      5.47 o
   3   7  14      300.92      302.91     11.30 o
   4   7  14      209.95      206.90      7.83 o
   5   7  14        3.53        1.07      3.44 o
   6   7  14       14.93       16.28      4.23 o
  -8   8  14        2.24        0.79      5.95 o
  -7   8  14       69.60       81.48      5.65 o
  -6   8  14       10.43       13.65      4.57 o
  -5   8  14       76.05       77.47      6.33 o
  -4   8  14      619.89      600.61     13.52 o
  -3   8  14      100.06       83.72      4.64 o
  -2   8  14       27.02       30.88      2.70 o
  -1   8  14      235.14      244.44      5.92 o
   0   8  14      138.00      149.85      5.42 o
   1   8  14        0.17       -2.50      2.50 o
   2   8  14        3.38        7.65      3.20 o
   3   8  14      352.73      333.15     11.59 o
   4   8  14      134.39      159.12      7.75 o
   5   8  14        4.32        2.15      4.05 o
   6   8  14        1.07        1.69      4.44 o
  -8   9  14       18.51       19.45      6.99 o
  -7   9  14        1.57        6.02      3.82 o
  -6   9  14      185.94      198.85      8.76 o
  -5   9  14       63.78       61.01      5.31 o
  -4   9  14      201.91      196.50      8.91 o
  -3   9  14        5.34        1.66      2.44 o
  -2   9  14       55.78       53.59      3.34 o
  -1   9  14      315.54      230.00      6.64 o
   0   9  14       54.32       42.64      3.57 o
   1   9  14      228.25      208.09      7.05 o
   2   9  14       18.05       11.71      3.34 o
   3   9  14        0.22        4.84      4.04 o
   4   9  14       57.34       38.14      5.21 o
   5   9  14        0.70        4.43      4.18 o
   6   9  14       14.79       16.91      5.26 o
  -8  10  14       32.00       18.65     13.25 o
  -7  10  14       17.74       33.75      5.03 o
  -6  10  14       11.20        4.36      3.95 o
  -5  10  14        6.76        2.46      3.86 o
  -4  10  14       97.12      101.74      8.09 o
  -3  10  14       21.15       17.48      3.04 o
  -2  10  14       34.47       32.65      3.24 o
  -1  10  14      376.34      358.52      8.85 o
   0  10  14       44.94       25.30      3.56 o
   1  10  14      183.89      198.86      7.28 o
   2  10  14        4.05        1.58      3.69 o
   3  10  14      316.75      328.00     10.91 o
   4  10  14       86.06       77.49      6.37 o
   5  10  14       22.87       17.95      5.00 o
   6  10  14        0.58        5.23      4.76 o
  -7  11  14        0.34       -4.11      4.11 o
  -6  11  14        1.16        2.41      4.72 o
  -5  11  14       39.72       37.21      5.21 o
  -4  11  14       16.02       19.21      4.46 o
  -3  11  14      129.63      129.69      5.97 o
  -2  11  14       83.38       89.81      4.63 o
  -1  11  14      118.49      107.65      5.18 o
   0  11  14       80.92       74.46      5.76 o
   1  11  14        0.01        1.90      3.12 o
   2  11  14        0.06       -2.23      3.53 o
   3  11  14       20.76       21.96      4.55 o
   4  11  14       31.52       37.90      5.68 o
   5  11  14        0.97        5.26      4.78 o
  -7  12  14       58.83       75.22      6.90 o
  -6  12  14        0.56       -4.30      5.59 o
  -5  12  14        0.18        2.56      4.42 o
  -4  12  14      226.09      216.01      6.84 o
  -3  12  14        5.43        9.83      3.26 o
  -2  12  14       29.58       18.63      3.26 o
  -1  12  14      328.64      298.64      8.61 o
   0  12  14        6.16       12.64      3.44 o
   1  12  14       31.55       26.88      6.29 o
   2  12  14       50.23       44.64      5.24 o
   3  12  14        8.69        8.57      4.33 o
   4  12  14       34.61       33.36      5.48 o
   5  12  14        3.43       -1.26      4.75 o
  -6  13  14       21.60       11.98      4.90 o
  -5  13  14        0.16       -0.19      4.16 o
  -4  13  14        0.38        1.23      2.95 o
  -3  13  14       32.48       23.74      4.07 o
  -2  13  14        3.90       -1.62      3.37 o
  -1  13  14       22.10       11.73      3.92 o
   0  13  14       58.36       50.10      4.64 o
   1  13  14       34.64       37.21      4.95 o
   2  13  14       42.33       44.16      5.49 o
   3  13  14       52.47       65.30      6.26 o
   4  13  14       36.73       32.46      5.89 o
  -6  14  14       43.04       59.31      7.73 o
  -5  14  14        0.18       -4.10      4.10 o
  -4  14  14        6.56        6.55      3.24 o
  -3  14  14       98.78      137.47      6.99 o
  -2  14  14        6.70        5.29      3.86 o
  -1  14  14        7.31        4.08      3.46 o
   0  14  14       21.61       15.24      4.02 o
   1  14  14      146.24      151.22      7.76 o
   2  14  14        4.85        3.20      4.33 o
   3  14  14       20.12       16.41      5.08 o
   4  14  14       30.60       37.49      9.22 o
  -5  15  14        6.56        9.81      4.97 o
  -4  15  14       22.58       10.91      3.91 o
  -3  15  14        4.83        7.35      4.46 o
  -2  15  14        2.63       -3.67      3.67 o
  -1  15  14       11.56       12.31      4.29 o
   0  15  14       23.97       29.82      5.10 o
   1  15  14       15.36       10.56      4.44 o
   2  15  14       82.66       87.93      7.09 o
   3  15  14       14.89       14.94      5.52 o
  -4  16  14       24.37       31.16      4.87 o
  -3  16  14        4.48       -0.50      4.24 o
  -2  16  14       51.55       53.82      5.74 o
  -1  16  14        9.22        4.70      4.43 o
   0  16  14       17.95       31.29      6.62 o
   1  16  14        4.01       -0.99      4.49 o
   2  16  14        8.03       11.97      5.13 o
  -2  17  14       14.88       18.55      5.12 o
  -1  17  14        0.18        4.06      5.87 o
   0  17  14        6.20        2.45      5.40 o
  -9   1  15       67.61       94.46     10.70 o
  -8   1  15       98.69      104.27      8.18 o
  -7   1  15       64.67       69.73      5.93 o
  -6   1  15        5.18        2.58      4.16 o
  -5   1  15       66.82       59.69      6.06 o
  -4   1  15        8.06        7.77      2.37 o
  -3   1  15        0.81        0.38      1.54 o
  -2   1  15        8.73        5.84      1.98 o
  -1   1  15       13.51       14.43      1.49 o
   0   1  15     1027.05     1040.77     13.39 o
   1   1  15       97.63       92.50      3.34 o
   2   1  15       56.54       70.48      4.32 o
   3   1  15      155.78      132.63     11.26 o
   4   1  15      150.82      142.17      5.86 o
   5   1  15       18.03       26.45      3.31 o
   6   1  15        0.03       -2.25      3.97 o
   7   1  15        0.58       -2.83      4.60 o
  -9   2  15       13.31        5.81      6.94 o
  -8   2  15        6.87        3.25      7.40 o
  -7   2  15       12.58       10.94      6.62 o
  -6   2  15       59.94       47.17      5.13 o
  -5   2  15        2.56        0.60      4.39 o
  -4   2  15       16.51       13.55      2.79 o
  -3   2  15      114.85      123.68      5.06 o
  -2   2  15        4.86       -2.40      2.44 o
  -1   2  15      104.16       91.11      2.63 o
   0   2  15       71.41       71.60      2.73 o
   1   2  15      240.06      242.78      5.28 o
   2   2  15        0.10        9.06      2.88 o
   3   2  15      564.12      574.06     10.96 o
   4   2  15        0.18       -2.42      2.42 o
   5   2  15       33.68       35.39      4.73 o
   6   2  15        1.04       -3.86      3.86 o
   7   2  15        0.00        0.27      4.83 o
  -9   3  15        0.54        0.63      5.39 o
  -8   3  15        0.33        1.98      4.52 o
  -7   3  15        0.08        3.16      4.62 o
  -6   3  15        0.28       -3.63      3.63 o
  -5   3  15      253.24      265.05     11.03 o
  -4   3  15        0.92       -2.18      2.50 o
  -3   3  15      268.30      251.51      6.52 o
  -2   3  15      115.03       97.94      5.30 o
  -1   3  15      222.06      185.43      5.07 o
   0   3  15      506.63      511.49      7.84 o
   1   3  15     1016.37      967.93     14.07 o
   2   3  15      304.97      321.60      7.42 o
   3   3  15      287.71      303.18      7.64 o
   4   3  15        4.64        8.91      2.81 o
   5   3  15       50.96       46.24      4.53 o
   6   3  15        0.58       -3.18      3.18 o
   7   3  15       38.85       32.98      6.72 o
  -9   4  15        9.36       13.42      6.03 o
  -8   4  15        3.47        4.67      4.65 o
  -7   4  15      417.79      388.18     14.12 o
  -6   4  15        8.10        8.80      6.28 o
  -5   4  15      478.53      426.69     15.91 o
  -4   4  15      145.30      188.33      6.81 o
  -3   4  15        0.03       -1.64      1.88 o
  -2   4  15      708.21      648.01     11.49 o
  -1   4  15      259.50      262.87      5.23 o
   0   4  15      387.58      415.02      6.87 o
   1   4  15      290.53      278.47      6.21 o
   2   4  15        1.30       -0.40      2.60 o
   3   4  15      588.92      568.66     11.07 o
   4   4  15        5.01        1.93      2.61 o
   5   4  15       13.60       11.88      3.67 o
   6   4  15        3.00        7.81      3.80 o
   7   4  15       47.52       47.75     11.78 o
  -9   5  15       12.09       24.09      6.27 o
  -8   5  15       10.91       10.68      6.60 o
  -7   5  15        3.55        2.13      5.64 o
  -6   5  15      250.51      230.28     13.87 o
  -5   5  15      129.24      104.73      8.85 o
  -4   5  15      277.89      232.10      7.81 o
  -3   5  15      180.03      164.26      4.03 o
  -2   5  15       44.97       30.38      3.01 o
  -1   5  15      457.27      421.63      7.23 o
   0   5  15       32.90       20.95      2.05 o
   1   5  15      116.43      123.43      4.91 o
   2   5  15      693.52      671.91     12.19 o
   3   5  15       69.98       83.09      4.40 o
   4   5  15      247.83      282.46      7.50 o
   5   5  15       18.43        5.34      3.57 o
   6   5  15       73.90       67.90      5.61 o
  -8   6  15        8.06        7.93      8.56 o
  -7   6  15        2.32        2.15      5.66 o
  -6   6  15       12.44        6.28      5.69 o
  -5   6  15       31.14       33.67      6.52 o
  -4   6  15      139.94      122.92      3.97 o
  -3   6  15       23.18       17.50      3.19 o
  -2   6  15       29.38       25.85      2.39 o
  -1   6  15       22.64       18.19      1.89 o
   0   6  15       44.77       42.25      2.67 o
   1   6  15       12.01        3.01      2.83 o
   2   6  15      112.40      125.62      5.08 o
   3   6  15      406.90      401.80     10.42 o
   4   6  15       18.60       14.23      4.20 o
   5   6  15        0.60       -0.96      3.28 o
   6   6  15      104.83      124.45      6.86 o
  -8   7  15       16.69       30.94     11.29 o
  -7   7  15       12.21       11.38     12.81 o
  -6   7  15        0.00        0.41      5.26 o
  -5   7  15      333.87      368.69     10.70 o
  -4   7  15        6.51       12.07      2.81 o
  -3   7  15        4.54        2.28      2.85 o
  -2   7  15      115.73      108.88      5.13 o
  -1   7  15      379.75      380.25      7.49 o
   0   7  15       19.69       29.38      3.02 o
   1   7  15       22.74       24.27      3.16 o
   2   7  15       30.44       22.83      3.66 o
   3   7  15      357.55      348.74      9.65 o
   4   7  15        1.81        3.46      3.42 o
   5   7  15        0.04        5.83      3.69 o
   6   7  15       11.91        7.19      4.12 o
  -8   8  15       32.60       33.04      7.79 o
  -7   8  15      176.57      194.14     25.28 o
  -6   8  15      117.90      130.31      6.43 o
  -5   8  15      349.18      345.11     14.42 o
  -4   8  15        7.29        3.82      2.87 o
  -3   8  15      616.19      643.48     16.05 o
  -2   8  15      125.39      105.56      4.16 o
  -1   8  15       77.05       90.10      4.10 o
   0   8  15      289.80      209.96      6.53 o
   1   8  15       76.58       62.59      4.26 o
   2   8  15       46.85       36.12      4.11 o
   3   8  15      124.96      122.97      6.14 o
   4   8  15        3.46        6.42      3.57 o
   5   8  15       10.70       19.65      4.36 o
   6   8  15       23.84       32.77      5.03 o
  -8   9  15       51.74       61.82     11.53 o
  -7   9  15       72.02       84.74      9.33 o
  -6   9  15       32.84       23.48      4.29 o
  -5   9  15        4.88        0.44      3.46 o
  -4   9  15      193.26      181.63      7.20 o
  -3   9  15       97.31       78.22      5.65 o
  -2   9  15       16.95       18.16      2.88 o
  -1   9  15        0.03       -2.34      2.34 o
   0   9  15      132.39      112.01      5.08 o
   1   9  15        7.21        7.01      3.07 o
   2   9  15       14.62        9.07      3.33 o
   3   9  15       69.79       61.09      5.05 o
   4   9  15        3.39       -1.51      3.62 o
   5   9  15      126.57      132.61      7.15 o
  -7  10  15       30.14       32.73     17.67 o
  -6  10  15        8.91       11.56      4.34 o
  -5  10  15        7.55        8.60      4.33 o
  -4  10  15       21.79       13.46      4.95 o
  -3  10  15       57.43       53.87      4.30 o
  -2  10  15        0.11       -1.47      2.74 o
  -1  10  15      463.40      450.86     10.24 o
   0  10  15      178.19      153.16      6.13 o
   1  10  15       78.85       78.83      4.95 o
   2  10  15       14.07       14.15      3.72 o
   3  10  15       13.29       13.76      3.96 o
   4  10  15        2.91       -0.01      3.92 o
   5  10  15        0.13        3.37      4.59 o
  -7  11  15        7.38       10.36      4.52 o
  -6  11  15        0.71       -0.52      3.90 o
  -5  11  15       32.00       30.84      5.07 o
  -4  11  15       80.96       85.54      7.85 o
  -3  11  15        0.03       -0.60      2.77 o
  -2  11  15       41.86       43.88      4.21 o
  -1  11  15       48.30       56.68      4.13 o
   0  11  15        2.28       -1.15      2.97 o
   1  11  15       29.94       33.58      4.03 o
   2  11  15       29.49       28.99      4.15 o
   3  11  15       86.58       92.10      6.71 o
   4  11  15        2.75        4.03      4.62 o
   5  11  15       20.47       22.21      5.51 o
  -6  12  15       47.61       45.60      5.84 o
  -5  12  15       23.17       17.06      4.74 o
  -4  12  15        4.46       -0.08      3.90 o
  -3  12  15       14.88        9.68      3.45 o
  -2  12  15       17.16       24.60      3.95 o
  -1  12  15        0.44        2.43      3.06 o
   0  12  15       98.55       98.48      5.51 o
   1  12  15       45.50       49.93      4.78 o
   2  12  15       15.04       16.20      4.51 o
   3  12  15       36.41       47.79      5.62 o
   4  12  15        2.43       -0.06      4.54 o
  -6  13  15        3.24        7.01      4.88 o
  -5  13  15       76.40       89.20      7.15 o
  -4  13  15      110.34      113.65      5.82 o
  -3  13  15       39.82       53.95      4.76 o
  -2  13  15        2.20        3.47      3.53 o
  -1  13  15       19.27       27.45      4.44 o
   0  13  15      318.51      327.50      9.66 o
   1  13  15       39.70       46.82      4.94 o
   2  13  15      129.15      119.82      7.20 o
   3  13  15        0.00       -0.28      4.36 o
   4  13  15       10.45        7.93      5.03 o
  -5  14  15        0.40        2.66      4.66 o
  -4  14  15        2.39        0.59      3.49 o
  -3  14  15       16.33        9.29      3.85 o
  -2  14  15       13.76       14.32      4.17 o
  -1  14  15      199.57      202.73      8.81 o
   0  14  15        1.32       -0.23      3.57 o
   1  14  15       15.27       13.89      4.15 o
   2  14  15       87.75      108.31      9.11 o
   3  14  15       28.16       41.34      7.40 o
  -4  15  15        2.48        2.53      5.50 o
  -3  15  15       14.08       18.45      4.97 o
  -2  15  15       11.66       17.34      4.48 o
  -1  15  15       87.85       95.78      6.77 o
   0  15  15        7.17        4.58      4.43 o
   1  15  15       43.95       65.69      6.55 o
   2  15  15        1.38        3.11      4.77 o
  -3  16  15        4.14        1.31      4.70 o
  -2  16  15        0.07        4.37      4.47 o
  -1  16  15       33.85       38.44      5.54 o
   0  16  15       66.86       66.57      6.71 o
   1  16  15        7.00       13.67      5.02 o
  -9   0  16       20.07        6.58     10.45 o
  -8   0  16       21.29       18.86      7.08 o
  -7   0  16        3.17       10.12      5.97 o
  -6   0  16     1175.75     1083.51     32.60 o
  -5   0  16      895.60      870.44     38.28 o
  -4   0  16     1643.14     1663.48     61.30 o
  -3   0  16       33.87       26.66      3.83 o
  -2   0  16     2788.82     2734.14     63.25 o
  -1   0  16      212.30      223.73      7.15 o
   0   0  16       24.47       39.23      3.33 o
   1   0  16     1291.31     1264.53     23.26 o
   2   0  16      266.29      263.63      9.82 o
   3   0  16       37.52       44.10      5.92 o
   4   0  16      429.39      445.68     13.81 o
   5   0  16       17.70       25.81      4.72 o
   6   0  16       28.78       25.49      7.59 o
  -9   1  16       12.48        7.43      7.39 o
  -8   1  16       35.72       55.09      6.93 o
  -7   1  16       14.02       16.44      4.40 o
  -6   1  16       15.06        9.48      6.01 o
  -5   1  16      253.91      254.33     13.35 o
  -4   1  16      455.98      374.48     22.09 o
  -3   1  16      376.00      388.03      8.66 o
  -2   1  16      170.51      159.33      6.51 o
  -1   1  16      412.76      360.49      6.10 o
   0   1  16      265.85      254.95      5.12 o
   1   1  16      771.80      717.25     10.66 o
   2   1  16      243.74      208.48      6.11 o
   3   1  16      188.96      177.08      5.92 o
   4   1  16        0.56       -2.27      2.68 o
   5   1  16       40.01       29.88      4.15 o
   6   1  16       12.37       17.40      4.93 o
  -9   2  16       53.44       61.78      9.72 o
  -8   2  16       24.05       13.91      6.16 o
  -7   2  16       44.21       54.38      9.09 o
  -6   2  16        5.41       20.50      5.33 o
  -5   2  16      414.23      423.11     14.21 o
  -4   2  16       14.09       -3.63      4.82 o
  -3   2  16       37.93       33.99      2.68 o
  -2   2  16      247.13      247.08      6.98 o
  -1   2  16       32.38       33.05      1.86 o
   0   2  16       34.59       35.00      2.30 o
   1   2  16      421.35      421.74      8.04 o
   2   2  16       53.92       61.45      5.33 o
   3   2  16       79.04       69.88      4.15 o
   4   2  16       72.37       73.04      4.32 o
   5   2  16       33.64       37.33      4.42 o
   6   2  16       73.57       84.89      7.07 o
  -9   3  16        1.13        3.45      5.50 o
  -8   3  16        1.12        4.22      4.80 o
  -7   3  16        0.42        3.05      4.52 o
  -6   3  16      172.84      122.37      8.10 o
  -5   3  16       96.85      110.31      8.81 o
  -4   3  16        5.50        6.18      4.99 o
  -3   3  16      905.66      832.21     19.33 o
  -2   3  16      187.65      162.64      3.98 o
  -1   3  16      110.57      105.02      2.98 o
   0   3  16       42.98       37.08      2.36 o
   1   3  16     1478.33     1463.65     21.58 o
   2   3  16      193.50      231.99      6.56 o
   3   3  16       23.38       30.03      3.42 o
   4   3  16       41.00       46.60      5.12 o
   5   3  16        3.89        2.74      3.31 o
   6   3  16       38.82       53.48      8.40 o
  -8   4  16       15.50        9.76      5.32 o
  -7   4  16      133.23      139.56     10.89 o
  -6   4  16      763.31      719.71     24.68 o
  -5   4  16      210.31      199.27      9.96 o
  -4   4  16      339.27      341.38     14.99 o
  -3   4  16      193.42      166.93      7.45 o
  -2   4  16      452.62      426.74      8.61 o
  -1   4  16       39.63       36.07      3.20 o
   0   4  16      248.64      272.18      5.46 o
   1   4  16       53.12       46.11      3.47 o
   2   4  16      299.93      304.78      7.66 o
   3   4  16       26.83       20.60      3.20 o
   4   4  16        3.95        4.75      2.75 o
   5   4  16        4.22        7.69      3.58 o
   6   4  16       15.04       20.11      4.43 o
  -8   5  16       44.09       56.77      8.75 o
  -7   5  16       21.50       26.23      7.23 o
  -6   5  16      226.63      208.49     17.37 o
  -5   5  16       39.53       35.50      6.76 o
  -4   5  16       18.48       25.06      6.25 o
  -3   5  16      311.51      308.19      6.54 o
  -2   5  16      465.85      437.79      8.74 o
  -1   5  16       11.50        2.10      1.27 o
   0   5  16      173.40      177.83      6.68 o
   1   5  16       18.94        7.59      3.02 o
   2   5  16        1.37        3.15      2.84 o
   3   5  16      191.72      176.98      6.10 o
   4   5  16       41.67       52.35      4.67 o
   5   5  16        0.01        3.86      3.56 o
   6   5  16       19.55       24.64      4.58 o
  -8   6  16       71.47       67.73      9.06 o
  -7   6  16        0.05        0.20      5.74 o
  -6   6  16        2.48       -1.90      5.61 o
  -5   6  16       48.43       34.62      7.41 o
  -4   6  16      216.12      225.87     17.96 o
  -3   6  16        2.31        1.87      2.59 o
  -2   6  16      812.98      694.68     12.80 o
  -1   6  16       99.13       80.56      3.48 o
   0   6  16       28.73       32.81      2.88 o
   1   6  16        0.18        1.25      2.48 o
   2   6  16       55.28       52.33      3.83 o
   3   6  16       16.47       14.40      4.33 o
   4   6  16        4.55       -0.84      3.29 o
   5   6  16       23.40       17.94      4.17 o
   6   6  16        8.76       17.13      4.46 o
  -8   7  16      153.31      194.88     13.55 o
  -7   7  16       19.59       28.02      7.63 o
  -6   7  16        4.44       -2.49      5.40 o
  -5   7  16       55.44       54.25      7.84 o
  -4   7  16       80.05      100.41     13.25 o
  -3   7  16        8.56        9.02      3.13 o
  -2   7  16       38.84       42.62      5.67 o
  -1   7  16       33.83       35.01      4.11 o
   0   7  16       84.87       62.82      3.85 o
   1   7  16       81.26       61.20      4.16 o
   2   7  16       35.16       16.83      3.65 o
   3   7  16      254.17      293.01      9.03 o
   4   7  16        1.05        9.20      3.73 o
   5   7  16       43.03       54.53      5.61 o
   6   7  16       24.97       31.86      5.14 o
  -8   8  16       12.17       27.89      7.92 o
  -7   8  16       67.92       60.09     20.39 o
  -6   8  16        8.45        5.20      5.90 o
  -5   8  16       89.05       78.85      5.31 o
  -4   8  16        0.05       -1.67      3.52 o
  -3   8  16      108.71      108.33      6.16 o
  -2   8  16        0.65       -0.71      2.20 o
  -1   8  16        0.63       -2.23      2.23 o
   0   8  16      165.82      165.59      5.95 o
   1   8  16       18.52       18.99      3.46 o
   2   8  16        2.42       11.77      4.12 o
   3   8  16        2.75       -0.17      3.31 o
   4   8  16      278.77      293.81     11.63 o
   5   8  16       29.90       44.61      5.15 o
  -7   9  16       15.72        9.95      6.67 o
  -6   9  16      145.69      118.39     10.27 o
  -5   9  16        0.58       -3.43      3.43 o
  -4   9  16       10.14       18.03      4.83 o
  -3   9  16      598.40      545.88     14.92 o
  -2   9  16       58.71       69.76      4.19 o
  -1   9  16        8.98        5.14      2.69 o
   0   9  16        0.46       -2.55      2.55 o
   1   9  16        1.08        1.01      2.99 o
   2   9  16       24.24       26.21      3.95 o
   3   9  16        1.49        3.71      3.53 o
   4   9  16       60.42       88.33      6.41 o
   5   9  16        0.40        2.58      4.01 o
  -7  10  16       44.53       62.05      9.07 o
  -6  10  16        0.42       -3.32      3.32 o
  -5  10  16        2.73        0.19      5.18 o
  -4  10  16       37.12       40.10      5.89 o
  -3  10  16      426.04      398.81     12.62 o
  -2  10  16      236.78      240.78      7.87 o
  -1  10  16       78.46       96.34      7.16 o
   0  10  16        0.42        2.07      2.94 o
   1  10  16      229.71      216.00      7.57 o
   2  10  16       36.67       33.12      4.24 o
   3  10  16       16.16       29.35      4.42 o
   4  10  16       51.98       60.16      6.32 o
   5  10  16      137.34      166.44      8.17 o
  -6  11  16        5.35       -2.81      4.80 o
  -5  11  16        0.65       -0.06      3.58 o
  -4  11  16        0.23       -2.45      4.30 o
  -3  11  16        2.04        4.42      2.82 o
  -2  11  16       37.53       39.58      4.09 o
  -1  11  16      110.09      115.55      7.26 o
   0  11  16       35.73       38.81      4.11 o
   1  11  16       26.99       27.69      4.02 o
   2  11  16       14.18       19.10      4.12 o
   3  11  16        9.04        3.86      3.82 o
   4  11  16        2.28        3.98      4.12 o
  -6  12  16       12.01        7.70      4.73 o
  -5  12  16        2.31       -1.35      4.01 o
  -4  12  16        3.79        6.76      4.94 o
  -3  12  16        0.54       -3.60      3.60 o
  -2  12  16       18.71       11.19      3.58 o
  -1  12  16        5.26       10.47      5.86 o
   0  12  16       80.71       77.07      5.20 o
   1  12  16       69.11       61.79      5.12 o
   2  12  16        0.06       -3.56      3.56 o
   3  12  16       13.96       28.15      4.74 o
   4  12  16       35.11       47.15      6.40 o
  -5  13  16       20.30       21.61      5.32 o
  -4  13  16        6.49       16.14      6.00 o
  -3  13  16       23.34       22.96      4.45 o
  -2  13  16        0.74       -2.58      3.34 o
  -1  13  16        4.29       -0.81      3.58 o
   0  13  16        0.62        2.81      3.99 o
   1  13  16       29.28       30.67      4.52 o
   2  13  16       99.22       90.94      6.23 o
   3  13  16        7.60       11.15      4.35 o
  -5  14  16       19.71       22.01      6.90 o
  -4  14  16       26.70       41.27     10.26 o
  -3  14  16       16.91        7.45      7.23 o
  -2  14  16        4.01        5.02      3.89 o
  -1  14  16       32.03       32.78      4.92 o
   0  14  16       15.22       11.55      4.40 o
   1  14  16      194.45      174.76      7.76 o
   2  14  16       57.00       68.46      5.98 o
  -4  15  16       67.25       84.04      9.34 o
  -3  15  16       19.21       23.29      5.05 o
  -2  15  16       22.09       19.37      8.37 o
  -1  15  16      104.64      110.82      7.15 o
   0  15  16        9.69       16.30      4.87 o
   1  15  16        0.00        1.09      4.48 o
  -1  16  16       42.65       42.55      5.86 o
  -8   1  17        0.85        1.65      5.05 o
  -7   1  17       59.42       62.64      8.56 o
  -6   1  17       33.94       51.40      7.60 o
  -5   1  17       17.57        8.69      5.66 o
  -4   1  17       18.83        7.57      5.03 o
  -3   1  17       26.55       36.76     18.01 o
  -2   1  17     3212.29     2928.77     47.97 o
  -1   1  17       22.14       28.12      2.04 o
   0   1  17      291.98      327.88      7.18 o
   1   1  17      274.56      294.63      7.24 o
   2   1  17       12.31        4.58      2.77 o
   3   1  17       35.84       26.64      3.30 o
   4   1  17        0.00        1.78      2.74 o
   5   1  17        6.96        5.80      3.55 o
   6   1  17        8.12        5.53      5.19 o
  -8   2  17        4.90        7.92      5.34 o
  -7   2  17       43.12       56.75      5.80 o
  -6   2  17       31.20       19.81      5.40 o
  -5   2  17        0.96       -5.08      5.08 o
  -4   2  17      150.62      172.40     10.92 o
  -3   2  17       50.55       52.65      7.02 o
  -2   2  17        9.15        0.42      3.15 o
  -1   2  17        5.39        8.22      2.34 o
   0   2  17      206.82      231.81      7.72 o
   1   2  17      185.12      205.09      6.24 o
   2   2  17      158.12      162.59      5.66 o
   3   2  17        8.79       -1.15      2.62 o
   4   2  17       62.94       54.75      3.99 o
   5   2  17        8.66       11.89      3.84 o
   6   2  17        0.63        1.36      4.75 o
  -8   3  17        3.88        7.17      5.96 o
  -7   3  17        0.12       -6.04     12.74 o
  -6   3  17       77.71       54.24      6.43 o
  -5   3  17        0.44       -2.65      5.29 o
  -4   3  17       16.19       16.47      7.14 o
  -3   3  17       28.34       42.37      8.69 o
  -2   3  17     2056.42     2008.37     30.09 o
  -1   3  17       23.26       34.97      2.09 o
   0   3  17      219.86      191.91      5.49 o
   1   3  17      607.90      624.64     11.48 o
   2   3  17      205.69      184.33      7.08 o
   3   3  17      238.12      214.65      6.71 o
   4   3  17        4.57       -1.50      2.83 o
   5   3  17       13.26       22.37      4.18 o
   6   3  17       18.87       25.82      5.70 o
  -8   4  17        1.64        4.24      6.51 o
  -7   4  17       33.19       40.39      8.27 o
  -6   4  17        0.13        1.92      9.25 o
  -5   4  17        7.02       10.42      4.59 o
  -4   4  17       19.10       31.64      6.63 o
  -3   4  17        7.11        2.88      5.22 o
  -2   4  17       89.61       75.56      3.61 o
  -1   4  17      574.90      542.36      8.58 o
   0   4  17      509.47      485.69      9.28 o
   1   4  17        3.01        5.10      2.71 o
   2   4  17      862.84      786.04     14.01 o
   3   4  17        1.95       -2.68      2.68 o
   4   4  17        4.30       11.44      3.26 o
   5   4  17        2.87        0.11      3.45 o
   6   4  17      127.24      174.40      9.45 o
  -8   5  17        0.97        1.90      6.54 o
  -7   5  17      236.33      250.90     15.83 o
  -6   5  17        0.25       -5.26      5.26 o
  -5   5  17       35.10       31.36     11.04 o
  -4   5  17        2.32        1.04      5.05 o
  -3   5  17      337.23      316.34     14.80 o
  -2   5  17       92.93       65.32      4.20 o
  -1   5  17        8.88        6.23      2.29 o
   0   5  17       14.68        5.51      2.40 o
   1   5  17      158.09      153.87      5.41 o
   2   5  17      141.77      129.91      5.21 o
   3   5  17        5.37       11.19      3.06 o
   4   5  17       62.66       52.51      5.28 o
   5   5  17        8.51        8.08      3.74 o
   6   5  17       63.84       80.68      6.22 o
  -8   6  17        9.58       10.73      6.84 o
  -7   6  17       83.83       79.74      9.34 o
  -6   6  17       80.46       85.47      9.13 o
  -5   6  17      153.14      133.71     13.82 o
  -4   6  17        1.29       -3.98      7.66 o
  -3   6  17        0.00       -5.42      5.42 o
  -2   6  17       33.38       25.77      3.47 o
  -1   6  17       14.57       22.98      2.51 o
   0   6  17        0.56       -2.05      2.05 o
   1   6  17      128.06      120.35      4.87 o
   2   6  17       47.82       41.37      3.68 o
   3   6  17        0.22        6.42      3.10 o
   4   6  17      306.80      319.36      9.97 o
   5   6  17        4.84        2.35      3.72 o
  -8   7  17        0.56        0.25      6.85 o
  -7   7  17       22.78       27.57      7.61 o
  -6   7  17        4.57        5.77      6.11 o
  -5   7  17       14.56       16.57      6.32 o
  -4   7  17       11.59        7.54      3.58 o
  -3   7  17       23.10       19.92      8.22 o
  -2   7  17       11.17        6.51      3.24 o
  -1   7  17      564.68      522.03     10.53 o
   0   7  17        2.57       -2.44      2.44 o
   1   7  17       26.78       29.89      3.69 o
   2   7  17       59.21       58.92      4.59 o
   3   7  17       48.24       34.30      4.42 o
   4   7  17        1.79       -1.50      4.03 o
   5   7  17        0.00       -0.56      3.73 o
  -7   8  17       87.97       84.05      9.90 o
  -6   8  17       43.33       50.92     18.21 o
  -5   8  17        6.02        9.87      6.63 o
  -4   8  17        0.14        0.47      3.49 o
  -3   8  17      132.50      139.47      8.47 o
  -2   8  17       63.47       30.66      2.96 o
  -1   8  17        7.42        0.13      2.72 o
   0   8  17        8.27        4.92      2.87 o
   1   8  17      246.63      257.96      7.97 o
   2   8  17      269.16      283.77      8.83 o
   3   8  17       72.22       86.96      5.62 o
   4   8  17        6.47        8.01      4.24 o
   5   8  17        3.73        2.24      4.17 o
  -7   9  17       39.64       29.82      8.19 o
  -6   9  17       25.84       19.29      6.92 o
  -5   9  17        8.91        2.86      3.42 o
  -4   9  17       12.07        7.83      4.22 o
  -3   9  17       31.43       26.60      5.46 o
  -2   9  17        0.11       -2.41      2.41 o
  -1   9  17        3.69        3.22      3.10 o
   0   9  17       29.97       40.26      3.93 o
   1   9  17      224.28      238.75     10.41 o
   2   9  17       44.24       45.43      4.52 o
   3   9  17        1.40       -2.14      3.41 o
   4   9  17      126.39      130.57      6.97 o
   5   9  17        9.39       14.09      4.67 o
  -7  10  17        1.78       -0.54      6.14 o
  -6  10  17       24.09       34.80      7.92 o
  -5  10  17        3.42        1.27      3.52 o
  -4  10  17        4.96       -6.76      8.86 o
  -3  10  17       29.94       37.32      5.90 o
  -2  10  17       35.16       26.30      3.57 o
  -1  10  17       13.50       17.02      3.85 o
   0  10  17       80.93       82.68      5.01 o
   1  10  17       75.41       80.73      5.18 o
   2  10  17       40.98       37.15      4.46 o
   3  10  17        0.51       -1.32      3.69 o
   4  10  17       13.60       17.37      4.50 o
  -6  11  17       29.14       28.67      7.65 o
  -5  11  17       29.09       30.93      5.07 o
  -4  11  17       70.55       69.06      7.30 o
  -3  11  17        0.03        0.07      4.69 o
  -2  11  17      112.54      125.49      6.08 o
  -1  11  17        2.30       -2.72      3.66 o
   0  11  17        0.15       -0.50      3.90 o
   1  11  17       15.47       18.92      3.86 o
   2  11  17        4.23       -1.20      3.42 o
   3  11  17        0.63       -1.34      3.68 o
   4  11  17        7.90        8.14      4.40 o
  -5  12  17       87.59      102.92     11.81 o
  -4  12  17       46.47       44.40      6.90 o
  -3  12  17        5.77       13.11      5.49 o
  -2  12  17       16.50       20.28      3.97 o
  -1  12  17       54.11       44.78      4.93 o
   0  12  17       20.19       33.54      4.66 o
   1  12  17       60.80       49.90      4.97 o
   2  12  17        5.24       -0.06      3.78 o
   3  12  17       28.53       38.48      5.19 o
  -5  13  17       12.76       19.37      5.25 o
  -4  13  17        4.29        3.81     10.36 o
  -3  13  17        2.16       10.48      6.36 o
  -2  13  17       99.19      107.54      7.01 o
  -1  13  17        5.73        1.39      3.76 o
   0  13  17       36.23       49.07      5.41 o
   1  13  17        1.63        3.98      4.36 o
   2  13  17      145.99      146.42      7.46 o
  -4  14  17       54.05       56.50     13.08 o
  -3  14  17        5.69        4.44      5.99 o
  -2  14  17        0.12        1.75      4.93 o
  -1  14  17       10.99        7.45      4.64 o
   0  14  17        0.18        4.51      5.34 o
   1  14  17        1.89        7.38      4.62 o
  -2  15  17       73.24       89.44      7.35 o
  -1  15  17        0.34        5.65      4.36 o
   0  15  17        0.03       -3.42      4.28 o
  -8   0  18       10.77       14.65      7.29 o
  -7   0  18       43.69       18.57      6.66 o
  -6   0  18       20.10        9.42      8.49 o
  -5   0  18        0.71       -7.36      7.36 o
  -4   0  18       24.46       29.06      9.13 o
  -3   0  18       35.46       31.26      8.98 o
  -2   0  18       21.45       13.69      8.98 o
  -1   0  18     2409.75     2394.99     45.64 o
   0   0  18      498.19      502.57     13.52 o
   1   0  18      667.05      753.62     18.56 o
   2   0  18        0.12       -3.63      3.63 o
   3   0  18      724.18      638.94     17.30 o
   4   0  18      125.49      112.39     10.02 o
   5   0  18        6.08       -4.09      5.76 o
  -8   1  18       48.93       43.68      7.22 o
  -7   1  18       11.96       17.83      5.56 o
  -6   1  18       49.17       42.57      7.64 o
  -5   1  18       27.56       20.76      6.49 o
  -4   1  18        4.69        7.49      5.11 o
  -3   1  18      389.10      361.27     15.86 o
  -2   1  18      144.87      138.11     13.50 o
  -1   1  18       18.60        8.56      2.08 o
   0   1  18      143.93      144.84      5.04 o
   1   1  18      463.35      467.18      9.62 o
   2   1  18       15.46       11.23      3.09 o
   3   1  18        9.11        3.95      2.91 o
   4   1  18      152.64      150.05      5.92 o
   5   1  18       46.25       60.21      6.04 o
  -8   2  18        1.53        4.54      5.26 o
  -7   2  18        2.05        5.81      4.93 o
  -6   2  18        7.03        9.34      8.22 o
  -5   2  18        6.79        2.75      5.38 o
  -4   2  18        3.20       -2.34      5.15 o
  -3   2  18     2047.06     1986.57     51.15 o
  -2   2  18      226.75      229.69     22.38 o
  -1   2  18     1587.23     1563.17     22.09 o
   0   2  18      639.29      621.44     11.02 o
   1   2  18        5.23       11.34      3.06 o
   2   2  18      850.60      803.93     14.07 o
   3   2  18        5.98        1.37      2.90 o
   4   2  18       22.92       27.53      3.70 o
   5   2  18        0.03        0.75      3.63 o
  -8   3  18       24.13       13.87      7.12 o
  -7   3  18        8.53        3.63      5.77 o
  -6   3  18       89.11       86.47      9.13 o
  -5   3  18       38.60       32.39      6.98 o
  -4   3  18       41.23       29.74      6.43 o
  -3   3  18        4.89        1.14      5.61 o
  -2   3  18     1204.32     1199.27     25.24 o
  -1   3  18        0.98       -1.95      1.95 o
   0   3  18      762.72      762.26     14.13 o
   1   3  18      490.68      437.47      9.25 o
   2   3  18        5.77        2.46      2.89 o
   3   3  18        2.76       -1.31      2.85 o
   4   3  18      119.00      117.14      5.37 o
   5   3  18      101.51      122.56      7.42 o
  -8   4  18        7.61       10.14      7.75 o
  -7   4  18        0.46        3.14      5.76 o
  -6   4  18        0.74       -3.93      5.69 o
  -5   4  18      130.32      120.01      9.71 o
  -4   4  18       67.55       65.33      7.90 o
  -3   4  18      142.56      160.78     10.91 o
  -2   4  18       65.07       73.58      5.37 o
  -1   4  18       45.79       52.42      3.24 o
   0   4  18      141.07      134.33      4.79 o
   1   4  18      320.07      291.57      7.46 o
   2   4  18       18.14       36.66      3.61 o
   3   4  18      433.95      435.99      9.87 o
   4   4  18        2.17        2.62      3.59 o
   5   4  18        0.29       -2.45      3.70 o
  -8   5  18      102.90      115.29     11.42 o
  -7   5  18        9.11        8.76      6.67 o
  -6   5  18        8.38        5.49      8.56 o
  -5   5  18       84.29       69.40     12.02 o
  -4   5  18        1.56       -4.37      8.34 o
  -3   5  18        2.24        4.44      5.22 o
  -2   5  18      603.58      578.84     15.07 o
  -1   5  18       27.64       21.94      3.38 o
   0   5  18       26.97       23.26      2.85 o
   1   5  18      165.61      173.63      6.18 o
   2   5  18       26.38       29.98      3.54 o
   3   5  18        1.21       -0.29      2.89 o
   4   5  18       58.80       68.59      5.38 o
   5   5  18       18.56       24.67      4.70 o
  -7   6  18        1.04        4.76      6.66 o
  -6   6  18       29.98       30.29     15.26 o
  -5   6  18        7.40       -3.14      8.05 o
  -4   6  18       67.29       57.87     11.44 o
  -3   6  18        0.62       -5.85      7.42 o
  -2   6  18       55.42       46.35      4.76 o
  -1   6  18      139.73      145.51      5.27 o
   0   6  18       52.04       44.59      3.35 o
   1   6  18      167.64      192.49      6.32 o
   2   6  18       18.41       22.27      3.44 o
   3   6  18       66.16       61.87      4.31 o
   4   6  18        0.55       -2.87      3.59 o
   5   6  18        2.50       -3.68      3.68 o
  -7   7  18      129.89      132.57     21.08 o
  -6   7  18        9.89        6.53     11.17 o
  -5   7  18      110.95      125.01     14.38 o
  -4   7  18      192.18      137.47     15.31 o
  -3   7  18       17.23        9.95      3.83 o
  -2   7  18       29.46       21.72      4.74 o
  -1   7  18       13.69       12.34      2.95 o
   0   7  18      315.55      327.23      8.47 o
   1   7  18      240.92      227.92      7.63 o
   2   7  18       62.78       62.24      4.81 o
   3   7  18        8.67       11.77      3.81 o
   4   7  18        2.38        6.44      3.85 o
   5   7  18        4.88       -3.81      3.81 o
  -7   8  18       70.16       89.38     21.45 o
  -6   8  18        0.99       -3.26      9.94 o
  -5   8  18        0.13       -7.26      7.26 o
  -4   8  18        1.23       -0.25      3.10 o
  -3   8  18       16.34       15.29      6.16 o
  -2   8  18      133.89      132.61      8.76 o
  -1   8  18       51.14       57.24      5.83 o
   0   8  18       22.37       29.12      4.10 o
   1   8  18      102.78       98.99      7.91 o
   2   8  18       11.91       12.56      3.60 o
   3   8  18       27.30       33.75      4.50 o
   4   8  18        0.02        2.93      3.94 o
  -7   9  18        0.51       -2.79      6.71 o
  -6   9  18        1.02       -4.23      8.47 o
  -5   9  18       13.88        2.36      8.74 o
  -4   9  18        0.01       -3.61      3.61 o
  -3   9  18        4.78        3.51      4.45 o
  -2   9  18      270.67      268.71      9.18 o
  -1   9  18       60.27       49.41      4.98 o
   0   9  18       63.36       60.58      5.00 o
   1   9  18       48.67       60.13      5.72 o
   2   9  18        0.56       -3.32      3.32 o
   3   9  18       20.17       12.25      4.04 o
   4   9  18      121.97      126.63      7.06 o
  -6  10  18       13.84       16.82      7.04 o
  -5  10  18        1.08       -8.49      8.49 o
  -4  10  18       13.87       21.50      5.11 o
  -3  10  18       35.75       20.38      5.65 o
  -2  10  18       94.55       81.59      5.19 o
  -1  10  18       27.85       15.61      3.55 o
   0  10  18       90.58      123.69      7.81 o
   1  10  18       78.55       78.33      5.90 o
   2  10  18       17.69       17.65      4.02 o
   3  10  18        0.67        0.52      3.77 o
   4  10  18        0.03        1.16      4.00 o
  -6  11  18        0.23       -5.41      5.41 o
  -5  11  18       26.53       35.48      5.85 o
  -4  11  18        0.42       -4.44      4.44 o
  -3  11  18       46.14       32.77      6.59 o
  -2  11  18       11.04        9.85      4.73 o
  -1  11  18      155.13      168.25      7.49 o
   0  11  18        5.43        5.56      3.77 o
   1  11  18      118.83      118.28      7.10 o
   2  11  18        6.96        7.29      3.79 o
   3  11  18        3.45        2.50      3.98 o
  -5  12  18       11.23       20.76      5.87 o
  -4  12  18        0.00        6.23      5.10 o
  -3  12  18       13.02       13.42      6.04 o
  -2  12  18       27.91       29.37      4.66 o
  -1  12  18        2.53        3.23      3.66 o
   0  12  18       35.99       28.32      4.76 o
   1  12  18       25.49       22.36      4.87 o
   2  12  18       32.66       34.54      5.45 o
  -4  13  18        3.75       -0.60      5.54 o
  -3  13  18        0.10        6.61      5.59 o
  -2  13  18        2.79       -3.46      3.78 o
  -1  13  18        0.09       -3.62      3.62 o
   0  13  18       10.34       14.72      4.72 o
   1  13  18        4.37        0.63      4.45 o
   2  13  18        1.17        1.58      4.58 o
  -3  14  18        9.41        6.41      6.38 o
  -2  14  18        3.54        5.01      4.28 o
  -1  14  18        0.69       -0.93      4.35 o
   0  14  18        1.18       -4.03      4.24 o
  -8   1  19        2.77       10.71     14.77 o
  -7   1  19        1.90        4.68      6.34 o
  -6   1  19       35.63       27.42      7.00 o
  -5   1  19       28.44       47.37      7.62 o
  -4   1  19        0.55        1.75      5.17 o
  -3   1  19        0.06       -4.89      4.89 o
  -2   1  19       68.75       57.53      7.86 o
  -1   1  19       40.54       33.26      3.29 o
   0   1  19       13.13       15.42      2.72 o
   1   1  19       26.64       16.40      2.94 o
   2   1  19      248.75      228.75      6.76 o
   3   1  19       19.61       20.66      3.81 o
   4   1  19       25.81       42.12      4.05 o
   5   1  19        0.43       -4.26      4.26 o
  -8   2  19        0.15        1.97      6.45 o
  -7   2  19       24.57       31.20      6.21 o
  -6   2  19        0.68       -2.75      5.60 o
  -5   2  19        0.49       -3.85      4.85 o
  -4   2  19        1.78        3.62      4.93 o
  -3   2  19       97.63       98.44      8.93 o
  -2   2  19       24.14        7.47      9.13 o
  -1   2  19       24.85       39.57      6.73 o
   0   2  19      297.10      309.07      7.22 o
   1   2  19       27.08       30.14      3.33 o
   2   2  19        4.36        6.66      3.71 o
   3   2  19       96.60      104.15      5.03 o
   4   2  19       42.78       64.13      4.48 o
   5   2  19        4.46       -1.72      3.66 o
  -8   3  19       39.43       39.46      8.56 o
  -7   3  19        0.17        0.58      5.92 o
  -6   3  19        1.60        4.15      5.78 o
  -5   3  19       26.26       43.73      7.50 o
  -4   3  19        2.40        3.13      9.60 o
  -3   3  19      210.04      201.29     20.74 o
  -2   3  19     1107.44     1106.03     32.43 o
  -1   3  19      150.58      145.48      5.35 o
   0   3  19      142.44      169.68      5.46 o
   1   3  19      355.26      335.53      8.08 o
   2   3  19        7.30        0.41      2.81 o
   3   3  19       17.53       22.33      3.47 o
   4   3  19       38.51       44.50      4.84 o
   5   3  19       28.87       36.64      7.45 o
  -7   4  19       30.89       36.42     11.07 o
  -6   4  19       27.21       64.20     11.98 o
  -5   4  19        7.23        4.69      8.83 o
  -4   4  19       55.48       37.82      7.53 o
  -3   4  19      411.75      424.42     24.69 o
  -2   4  19        2.26        5.79      3.39 o
  -1   4  19      219.50      221.69      6.71 o
   0   4  19       22.07       17.54      3.07 o
   1   4  19        0.00        0.00      2.75 o
   2   4  19        9.43       12.63      3.12 o
   3   4  19        0.03       -0.62      2.96 o
   4   4  19       10.72        7.17      3.80 o
   5   4  19        1.89        4.01      4.02 o
  -7   5  19       35.57       29.13      7.88 o
  -6   5  19        1.27       11.29      9.47 o
  -5   5  19       64.09       58.06     11.24 o
  -4   5  19        4.52        7.44      5.86 o
  -3   5  19       31.01       21.81      6.85 o
  -2   5  19       26.81       17.86      3.74 o
  -1   5  19        2.82        6.20      2.58 o
   0   5  19        4.17        3.31      2.77 o
   1   5  19      120.47      136.77      5.37 o
   2   5  19       14.65       17.55      3.29 o
   3   5  19       27.06       26.22      3.68 o
   4   5  19        1.18        2.75      3.64 o
   5   5  19        5.79        5.35      4.06 o
  -7   6  19       47.21       41.78     10.04 o
  -6   6  19        9.55       -3.78      8.29 o
  -5   6  19       60.19       73.47     12.91 o
  -4   6  19       65.90       66.50     12.22 o
  -3   6  19        1.99       -1.91      6.38 o
  -2   6  19      102.91      102.37      6.24 o
  -1   6  19       44.39       35.60      3.48 o
   0   6  19      124.27      100.02      5.01 o
   1   6  19        1.21        4.86      2.96 o
   2   6  19      119.68      127.67      5.46 o
   3   6  19      120.82      133.55      5.78 o
   4   6  19        5.32        5.50      3.95 o
  -7   7  19        0.17       -9.47      9.47 o
  -6   7  19        8.45        8.85      6.66 o
  -5   7  19        0.26       -0.69      7.90 o
  -4   7  19       13.95       28.52     10.01 o
  -3   7  19      229.50      225.45     11.09 o
  -2   7  19      140.40      124.56      8.32 o
  -1   7  19       77.85       88.34      5.45 o
   0   7  19      214.81      233.37      7.39 o
   1   7  19      104.93      124.20      6.63 o
   2   7  19       12.46       12.26      3.70 o
   3   7  19        9.80        3.67      3.57 o
   4   7  19       79.43       87.72      6.27 o
  -6   8  19        0.40       -5.64      5.64 o
  -5   8  19        9.27       21.55      9.91 o
  -4   8  19       93.67       84.66     13.69 o
  -3   8  19       80.68       85.50      6.61 o
  -2   8  19       11.20       21.23      6.01 o
  -1   8  19       43.18       74.63      5.18 o
   0   8  19        4.67        3.41      3.58 o
   1   8  19       61.68       62.61      5.39 o
   2   8  19       10.69       15.49      3.84 o
   3   8  19       10.27       14.99      4.16 o
   4   8  19        1.43       -2.90      3.78 o
  -6   9  19       22.84       17.30      9.79 o
  -5   9  19       19.05       22.82      9.67 o
  -4   9  19        0.05        8.00      8.49 o
  -3   9  19       28.65       25.46      5.20 o
  -2   9  19        5.44       22.77     10.80 o
  -1   9  19       13.65        7.47      4.42 o
   0   9  19      509.74      538.43     13.63 o
   1   9  19        0.78        0.35      3.56 o
   2   9  19        1.91        7.19      3.71 o
   3   9  19        0.15        2.12      3.78 o
  -6  10  19        5.95       -0.38     10.99 o
  -5  10  19       18.98       30.09     11.63 o
  -4  10  19        8.05       15.77      4.79 o
  -3  10  19        4.42        9.33      6.94 o
  -2  10  19      295.71      306.17     14.11 o
  -1  10  19      108.55       96.33      7.63 o
   0  10  19       27.66       33.77      4.62 o
   1  10  19       16.60       17.07      4.85 o
   2  10  19        1.97        0.74      4.11 o
   3  10  19        3.99       -2.96      4.90 o
  -5  11  19       45.30       79.41     14.28 o
  -4  11  19      129.57      156.27     10.05 o
  -3  11  19        6.79       18.74      9.62 o
  -2  11  19       28.01       13.98      8.69 o
  -1  11  19       50.04       58.21      5.64 o
   0  11  19        0.60        5.01      3.92 o
   1  11  19        0.15       -0.98      3.79 o
   2  11  19        0.22       -0.52      5.31 o
  -4  12  19       29.06       25.75      6.26 o
  -3  12  19        4.54        4.62      5.74 o
  -2  12  19        0.86       -5.23      5.23 o
  -1  12  19       17.55       14.77      4.72 o
   0  12  19        2.57       -0.47      3.99 o
   1  12  19        8.14        2.83      4.35 o
  -3  13  19       17.84       11.18      8.64 o
  -2  13  19        0.04       -5.00      5.00 o
  -1  13  19        9.74       11.05      4.85 o
   0  13  19       86.32      104.67      7.28 o
  -7   0  20        4.61       20.86      9.57 o
  -6   0  20       73.18       87.80     14.09 o
  -5   0  20        1.33        3.44      8.10 o
  -4   0  20        3.17       12.81      7.90 o
  -3   0  20      356.90      318.78     21.79 o
  -2   0  20      423.12      419.00     24.93 o
  -1   0  20      628.16      666.41     18.89 o
   0   0  20      266.02      284.34     11.78 o
   1   0  20        2.41       -2.84      3.47 o
   2   0  20      249.00      284.45     10.97 o
   3   0  20       70.03       69.58      6.39 o
   4   0  20       11.20       15.75      8.95 o
  -7   1  20       12.46        5.15      6.54 o
  -6   1  20        4.34        0.50      8.44 o
  -5   1  20       25.24        9.37      6.05 o
  -4   1  20        8.24        1.91     10.23 o
  -3   1  20       30.61       15.43      5.98 o
  -2   1  20      255.31      251.67     13.50 o
  -1   1  20       70.50       64.07      3.70 o
   0   1  20       65.32       72.01      6.29 o
   1   1  20       10.96        9.01      2.81 o
   2   1  20        4.47        6.94      3.07 o
   3   1  20        8.47       12.15      3.24 o
   4   1  20        6.17        2.79      3.23 o
  -7   2  20       41.23       45.27      8.53 o
  -6   2  20        6.30       -2.25      6.48 o
  -5   2  20        3.27       -5.01      5.01 o
  -4   2  20        7.32       13.83     16.25 o
  -3   2  20      174.46      160.06     11.02 o
  -2   2  20       83.81       75.78      8.64 o
  -1   2  20        8.81       11.34      4.12 o
   0   2  20       19.18       23.52      3.74 o
   1   2  20      146.91      163.40      5.75 o
   2   2  20       27.65       24.93      3.55 o
   3   2  20        0.42        0.96      2.87 o
   4   2  20       26.96       27.73      4.38 o
  -7   3  20        0.00       -2.16      9.13 o
  -6   3  20       85.15       95.61     10.92 o
  -5   3  20        1.39       -2.15     15.75 o
  -4   3  20      110.02       91.75      9.18 o
  -3   3  20        0.36        4.86      7.36 o
  -2   3  20      769.56      732.89     24.39 o
  -1   3  20        0.01        6.69      3.59 o
   0   3  20        7.52       13.48      3.22 o
   1   3  20        1.69        0.68      3.37 o
   2   3  20      113.29      101.54      4.95 o
   3   3  20       13.38        9.36      3.32 o
   4   3  20        9.92       11.91      3.97 o
  -7   4  20        0.19       -2.01      8.83 o
  -6   4  20        0.08        1.47      8.15 o
  -5   4  20       20.81       18.11      6.71 o
  -4   4  20        0.15        1.69      6.67 o
  -3   4  20       12.74       14.37      9.91 o
  -2   4  20        0.33       -5.57      5.57 o
  -1   4  20       79.82       64.78      3.69 o
   0   4  20        9.32       16.10      3.43 o
   1   4  20       48.48       45.77      4.06 o
   2   4  20       28.04       29.66      3.69 o
   3   4  20        4.17        4.55      3.27 o
   4   4  20        0.75       -2.94      3.66 o
  -7   5  20       59.84       64.54     13.15 o
  -6   5  20        6.97       -2.80      8.44 o
  -5   5  20       33.77       32.39      7.62 o
  -4   5  20        5.16        9.31      6.17 o
  -3   5  20      185.35      185.24     12.04 o
  -2   5  20       52.29       58.94      5.40 o
  -1   5  20       10.13       13.70      3.88 o
   0   5  20        2.19        0.31      3.02 o
   1   5  20       33.71       33.02      3.86 o
   2   5  20      236.92      246.15      8.29 o
   3   5  20       11.35       12.59      3.49 o
   4   5  20       13.52        9.23      4.16 o
  -7   6  20        3.14        1.90      6.54 o
  -6   6  20       21.37       19.04      9.37 o
  -5   6  20       37.22       48.88     11.58 o
  -4   6  20        7.25        5.15      8.74 o
  -3   6  20        0.01       -2.99      5.72 o
  -2   6  20       81.65       80.37      5.65 o
  -1   6  20        3.44       -2.49      2.49 o
   0   6  20        0.99       -1.34      3.33 o
   1   6  20      231.26      229.74      7.69 o
   2   6  20        1.15        4.27      2.98 o
   3   6  20        8.90        1.64      4.16 o
   4   6  20        8.10       -0.21      3.84 o
  -6   7  20       10.66       -1.67      8.34 o
  -5   7  20        3.49        3.29      8.79 o
  -4   7  20       10.04        9.72      9.47 o
  -3   7  20        4.15       17.37     10.41 o
  -2   7  20        9.38       10.31      5.37 o
  -1   7  20       12.09        4.85      2.78 o
   0   7  20       85.63       80.37      5.25 o
   1   7  20        1.38        6.64      3.74 o
   2   7  20       45.42       56.67      5.40 o
   3   7  20       10.46        7.43      3.86 o
  -6   8  20        1.91       17.87      9.87 o
  -5   8  20       12.06        5.60      9.67 o
  -4   8  20       15.97       15.02     10.21 o
  -3   8  20       77.38       77.94      9.77 o
  -2   8  20       20.57       38.84      6.04 o
  -1   8  20        0.05       -1.05      3.03 o
   0   8  20      378.11      378.32     12.34 o
   1   8  20        1.93        6.52      3.86 o
   2   8  20       16.14       14.56      4.51 o
   3   8  20        0.11       10.35      4.00 o
  -5   9  20       11.62        5.30      9.28 o
  -4   9  20       76.98      108.32     15.95 o
  -3   9  20        3.09        7.07      4.51 o
  -2   9  20       71.70       71.48     16.25 o
  -1   9  20       50.29       45.09      4.86 o
   0   9  20       41.97       35.26      5.16 o
   1   9  20      100.47      101.29      6.59 o
   2   9  20        0.76        6.59      4.20 o
   3   9  20        0.17        0.73      4.35 o
  -5  10  20       90.47       98.46     15.66 o
  -4  10  20        4.25       -0.49      9.62 o
  -3  10  20        0.36        1.02      4.70 o
  -2  10  20       32.02       39.58      6.55 o
  -1  10  20       74.42       89.07      6.18 o
   0  10  20      139.77      164.02      8.72 o
   1  10  20       37.32       43.37      5.31 o
   2  10  20        6.00       11.58      4.92 o
  -4  11  20        0.06        3.09     10.21 o
  -3  11  20        1.72        0.14      5.09 o
  -2  11  20        1.35       -0.67      5.24 o
  -1  11  20        5.14        0.68      4.22 o
   0  11  20       69.77       67.31      6.46 o
   1  11  20       64.80       55.46      5.79 o
  -3  12  20        2.90        0.58      5.56 o
  -2  12  20       14.85       14.30      6.47 o
  -1  12  20        0.18       -2.13      5.08 o
   0  12  20       85.01       82.90      7.27 o
  -7   1  21        0.05        8.37      6.55 o
  -6   1  21        9.56        8.32      7.95 o
  -5   1  21       12.21       11.84      6.48 o
  -4   1  21       20.13       17.42      6.16 o
  -3   1  21      133.86      125.62     10.28 o
  -2   1  21       98.15       89.40      8.85 o
  -1   1  21       21.75       29.17      3.68 o
   0   1  21      105.82      105.63      5.51 o
   1   1  21       84.01       99.76      5.63 o
   2   1  21      139.60      172.62      6.75 o
   3   1  21        0.82        2.38      3.07 o
   4   1  21        2.14        2.70      3.86 o
  -7   2  21       16.27        8.10      8.56 o
  -6   2  21       31.59       39.12      8.42 o
  -5   2  21        9.33        6.34      8.52 o
  -4   2  21       44.21       46.48     11.21 o
  -3   2  21       14.56       20.07      6.71 o
  -2   2  21        8.86        6.19      9.30 o
  -1   2  21       16.28       10.07      3.86 o
   0   2  21       10.61       15.78      4.12 o
   1   2  21       23.09       36.05      4.68 o
   2   2  21       10.60        9.69      4.20 o
   3   2  21       14.08        6.59      3.22 o
   4   2  21        3.82        2.64      4.86 o
  -7   3  21        0.67       -7.41      8.79 o
  -6   3  21        8.10        4.47      6.81 o
  -5   3  21       22.34       13.66      8.00 o
  -4   3  21       44.30       52.16      7.94 o
  -3   3  21       90.43       75.52      8.96 o
  -2   3  21       60.06       64.37     13.62 o
  -1   3  21       13.97       13.94      4.28 o
   0   3  21      110.73       92.19      6.22 o
   1   3  21       35.60       27.92      4.01 o
   2   3  21       38.81       39.85      4.30 o
   3   3  21        9.07        9.28      3.37 o
   4   3  21        2.39        4.74      3.99 o
  -6   4  21       39.56       36.43      7.94 o
  -5   4  21       38.24       35.25      7.68 o
  -4   4  21        3.30       -4.05      5.30 o
  -3   4  21        1.30        3.80      5.73 o
  -2   4  21      113.99      122.19     10.06 o
  -1   4  21        0.39        6.28      3.71 o
   0   4  21       31.33       20.65      3.66 o
   1   4  21        2.60       -1.58      3.09 o
   2   4  21        0.29        0.03      3.20 o
   3   4  21        6.25        7.26      3.87 o
  -6   5  21        4.13       -8.39      8.39 o
  -5   5  21        0.00       10.77      7.93 o
  -4   5  21        1.44       -4.13      5.88 o
  -3   5  21       30.95       28.23     10.75 o
  -2   5  21        0.00       -1.96      5.31 o
  -1   5  21       98.62       75.92      6.03 o
   0   5  21        2.75        3.23      3.22 o
   1   5  21       28.62       26.31      4.17 o
   2   5  21        0.99        4.27      3.33 o
   3   5  21        9.95        9.57      3.64 o
  -6   6  21       45.14       37.99     11.93 o
  -5   6  21        7.25       29.84     11.04 o
  -4   6  21       16.60       13.74      9.37 o
  -3   6  21        0.01       -2.84      5.90 o
  -2   6  21       12.98        9.77      3.79 o
  -1   6  21        1.97        5.54      4.03 o
   0   6  21       39.42       38.74      4.29 o
   1   6  21       14.54        6.83      4.69 o
   2   6  21       69.03       60.37      4.85 o
   3   6  21        0.18        4.16      4.13 o
  -6   7  21       48.15       78.04     14.48 o
  -5   7  21       17.65       20.56     10.60 o
  -4   7  21       28.24       33.08     11.68 o
  -3   7  21       65.54       85.89     14.68 o
  -2   7  21        9.13       -5.22      7.09 o
  -1   7  21        6.43        1.81      4.06 o
   0   7  21      133.09      129.06      6.46 o
   1   7  21        4.81        3.55      5.21 o
   2   7  21        0.04       -0.69      3.88 o
   3   7  21        3.24        5.21      4.20 o
  -5   8  21       18.12       21.25     11.19 o
  -4   8  21        0.00        6.23      9.72 o
  -3   8  21        0.26       -1.23      9.67 o
  -2   8  21       33.64       42.30      7.46 o
  -1   8  21       45.25       50.75      6.96 o
   0   8  21      169.68      180.14     13.34 o
   1   8  21      246.43      233.73     11.21 o
   2   8  21       13.41       15.42      4.50 o
  -5   9  21        4.69        0.39     10.11 o
  -4   9  21        0.15        1.62     10.45 o
  -3   9  21       28.45       20.37     10.94 o
  -2   9  21       36.88       32.55      6.33 o
  -1   9  21       18.11       20.53      6.18 o
   0   9  21      160.75      168.43      8.80 o
   1   9  21       61.14       74.96      6.87 o
   2   9  21       31.08       52.20      5.89 o
  -4  10  21        1.13       10.70      9.82 o
  -3  10  21        1.19       -7.51      8.93 o
  -2  10  21        0.96        5.70      6.40 o
  -1  10  21       43.00       46.42      7.54 o
   0  10  21       11.82       18.13      9.57 o
   1  10  21        5.65        8.57      4.84 o
  -3  11  21       38.51       38.34      6.68 o
  -2  11  21        0.03       -2.44      5.61 o
  -1  11  21        0.01       -5.17      5.42 o
   0  11  21       55.77       79.57     12.32 o
  -6   0  22       33.33       46.43     13.01 o
  -5   0  22       17.58       28.02     11.34 o
  -4   0  22        1.14        2.85      8.25 o
  -3   0  22      202.62      225.57     19.73 o
  -2   0  22      309.05      289.82     21.30 o
  -1   0  22       13.60       17.33      8.54 o
   0   0  22        0.18       -2.88      4.00 o
   1   0  22       42.08       40.06      6.14 o
   2   0  22        6.89        4.10      4.90 o
   3   0  22       42.09       53.29      9.50 o
  -6   1  22        8.76       13.71      7.65 o
  -5   1  22       18.85       13.04      6.64 o
  -4   1  22       18.41       14.59      6.81 o
  -3   1  22        0.43       -4.35      5.69 o
  -2   1  22        1.12        1.83     13.64 o
  -1   1  22        1.10        1.02      5.36 o
   0   1  22       44.56       34.62      3.85 o
   1   1  22        3.04        1.83      3.36 o
   2   1  22       13.19       19.13      4.07 o
   3   1  22       17.75       14.87      4.28 o
  -6   2  22        3.82       11.70      7.04 o
  -5   2  22       20.76       29.12     11.29 o
  -4   2  22       29.84       20.86     17.10 o
  -3   2  22       70.94       61.80      8.51 o
  -2   2  22       49.97       56.00      8.14 o
  -1   2  22        0.38        0.99      3.05 o
   0   2  22      122.23      125.38      5.85 o
   1   2  22        0.17        0.12      3.25 o
   2   2  22        5.15        2.64      3.56 o
   3   2  22       21.42        8.19      4.05 o
  -6   3  22       18.77       17.62      7.74 o
  -5   3  22       17.33        9.29      6.85 o
  -4   3  22        0.14       -0.40      5.82 o
  -3   3  22       87.82      104.18     11.98 o
  -2   3  22        5.48        1.39      5.68 o
  -1   3  22        6.38        7.41      3.49 o
   0   3  22        2.18        1.81      3.00 o
   1   3  22       43.10       40.71      4.55 o
   2   3  22       61.10       66.47      5.40 o
   3   3  22        7.05        6.52      4.01 o
  -6   4  22       23.36       32.42      8.59 o
  -5   4  22       17.25       26.41      7.65 o
  -4   4  22       16.72       15.74      6.94 o
  -3   4  22       79.63       66.04      9.18 o
  -2   4  22       38.91       48.72     12.02 o
  -1   4  22       34.80       39.00      4.81 o
   0   4  22        5.89        3.12      3.09 o
   1   4  22       32.36       33.22      4.80 o
   2   4  22        2.02       11.66      3.94 o
   3   4  22       19.70       22.96      4.17 o
  -6   5  22       40.32       61.01     13.20 o
  -5   5  22       14.65        9.96      7.20 o
  -4   5  22       24.64       22.68      7.60 o
  -3   5  22       17.00       17.99      7.12 o
  -2   5  22       46.80       47.12      8.18 o
  -1   5  22       12.24       19.41      4.44 o
   0   5  22       74.33       80.50      5.16 o
   1   5  22        9.24       12.52      3.90 o
   2   5  22       21.79       24.39      4.38 o
  -5   6  22       23.95       39.51     12.22 o
  -4   6  22       34.27       39.90     11.73 o
  -3   6  22       71.19       86.98     10.28 o
  -2   6  22      113.56      121.47     10.94 o
  -1   6  22        9.74       19.44      4.52 o
   0   6  22       38.55       51.16      5.37 o
   1   6  22       39.36       53.32      5.11 o
   2   6  22       94.34      113.39      7.42 o
  -5   7  22        3.26       17.82     11.14 o
  -4   7  22        0.54       -3.58      8.88 o
  -3   7  22       22.47       14.77     10.45 o
  -2   7  22       21.72       43.53     12.02 o
  -1   7  22      256.26      285.40     15.50 o
   0   7  22       45.65       56.94      5.11 o
   1   7  22      249.72      298.03     13.87 o
   2   7  22        1.05        4.17      4.68 o
  -4   8  22      125.80      160.15     18.70 o
  -3   8  22       31.00       28.07     12.22 o
  -2   8  22       31.28       36.65      5.68 o
  -1   8  22        8.35       11.12      5.48 o
   0   8  22       28.62       25.61      6.35 o
   1   8  22        0.21        7.16      6.14 o
  -4   9  22       11.64       11.73     11.04 o
  -3   9  22        0.27       -8.34      8.34 o
  -2   9  22        0.92        7.45      7.58 o
  -1   9  22        6.37       16.35      5.94 o
   0   9  22       22.85       18.95      5.33 o
  -2  10  22       18.56        6.76      5.58 o
  -1  10  22       39.97       29.50     10.18 o
  -5   1  23        1.43       -6.67      7.02 o
  -4   1  23        3.28       -6.04      7.46 o
  -3   1  23        2.69        6.06      6.14 o
  -2   1  23      128.57      141.50     11.24 o
  -1   1  23        0.04        5.75      5.90 o
   0   1  23       53.92       51.11      4.23 o
   1   1  23        4.77        8.12      3.64 o
   2   1  23       51.09       52.35      5.14 o
  -5   2  23       54.05       71.28      9.64 o
  -4   2  23        3.43        2.84      6.71 o
  -3   2  23       10.95       10.99      6.90 o
  -2   2  23       44.32       43.73      8.27 o
  -1   2  23        6.43        2.33      7.04 o
   0   2  23       20.41       32.26      3.81 o
   1   2  23        3.90       -0.44      3.47 o
   2   2  23        0.28       -3.56      3.56 o
  -5   3  23        1.00       -1.26      9.30 o
  -4   3  23        1.37        4.26      6.79 o
  -3   3  23       15.03       16.11      7.26 o
  -2   3  23        1.23       -5.37      5.37 o
  -1   3  23        1.10        8.81      5.76 o
   0   3  23       42.95       51.30      5.08 o
   1   3  23       22.24       23.89      4.14 o
   2   3  23        1.57       -4.85      4.85 o
  -5   4  23       93.82      106.06     11.09 o
  -4   4  23       37.19       32.87     14.01 o
  -3   4  23       30.57       26.45      7.48 o
  -2   4  23       15.62       20.10      7.09 o
  -1   4  23       69.30       73.94      9.72 o
   0   4  23        2.62       -3.39      4.56 o
   1   4  23        0.43        2.83      3.63 o
   2   4  23       49.67       58.86      5.51 o
  -5   5  23        3.96        6.86      7.64 o
  -4   5  23       66.76       60.21      9.37 o
  -3   5  23       17.98        9.39     17.30 o
  -2   5  23       17.69        4.61      6.38 o
  -1   5  23       34.87       31.58      4.80 o
   0   5  23       30.73       38.84      5.43 o
   1   5  23      104.44      120.28      6.65 o
  -4   6  23       16.43       18.80     11.39 o
  -3   6  23       53.71       40.11      8.44 o
  -2   6  23       55.13       60.02      9.11 o
  -1   6  23       18.59       23.32      4.80 o
   0   6  23       68.01       68.68      6.64 o
   1   6  23       15.14       25.45      4.70 o
  -4   7  23      101.93      125.25     17.67 o
  -3   7  23        3.76        8.25      9.67 o
  -2   7  23       28.68       36.22     11.68 o
  -1   7  23       19.78       32.42      6.35 o
   0   7  23        0.09        2.64      5.42 o
  -3   8  23       29.83       40.20     13.40 o
  -2   8  23        0.42       -8.88      8.88 o
  -1   8  23        4.81        6.92      5.40 o
   0   8  23      134.58      186.66     11.86 o
  -4   0  24        5.66       -0.44      9.67 o
  -3   0  24        1.21       -3.53      9.03 o
  -2   0  24        0.34       17.33      9.23 o
  -1   0  24        2.06        3.53      8.59 o
   0   0  24       13.32        9.33      8.83 o
   1   0  24        6.40        1.18     16.27 o
  -4   1  24        4.36       19.61      7.82 o
  -3   1  24       12.23       20.35      7.03 o
  -2   1  24        7.98        2.69      6.14 o
  -1   1  24       14.75       19.99      6.78 o
   0   1  24        7.66       16.40      6.50 o
   1   1  24        8.45        6.69      5.19 o
  -4   2  24      135.86      145.55     12.58 o
  -3   2  24        3.90       -0.27      6.38 o
  -2   2  24       19.43       12.35      6.26 o
  -1   2  24        0.08        3.10      6.14 o
   0   2  24       51.51       50.04      5.64 o
   1   2  24        0.12       -3.42      3.42 o
  -4   3  24      108.28      124.84     11.90 o
  -3   3  24       79.17       83.66     10.13 o
  -2   3  24        2.24       15.54      8.10 o
  -1   3  24       22.21       22.85      8.15 o
   0   3  24       13.59       17.30      4.69 o
   1   3  24        0.00       -1.90      3.63 o
  -4   4  24        1.16        1.12      9.37 o
  -3   4  24        3.08       10.60      7.01 o
  -2   4  24        0.50       -5.90      8.66 o
  -1   4  24        0.08        6.06      6.05 o
   0   4  24       13.96       20.27      5.10 o
  -3   5  24       10.47       16.26      7.67 o
  -2   5  24        3.14        0.50      6.19 o
  -1   5  24        0.64       -2.89      5.67 o
   0   5  24       10.91        7.61      4.77 o
  -3   6  24       16.49       20.81      7.83 o
  -2   6  24        2.13       -2.83     10.21 o
  -1   6  24        3.54       13.75      7.00 o
  -3   1  25        0.51       -2.94      6.83 o
  -2   1  25        2.75        3.01      6.52 o
  -1   1  25       56.42       87.48      9.88 o
  -3   2  25       27.12       33.17      8.47 o
  -2   2  25       18.32       24.51      7.66 o
  -1   2  25        1.23       -5.78      5.78 o
  -2   3  25        1.57       11.12      7.13 o
 
